# Supplementary material for: Mating system variation drives rapid evolution of the female transcriptome in Drosophila pseudoobscura
Source: Ecol Evol. 2014 May 6;4(11):2186–201. doi: 10.1002/ece3.1098 (PMC4201433; doi:10.1002/ece3.1098)
Supplement: Supplementary file 1 [file ece30004-2186-sd1.xlsx]

## Sheet: TS1.DiffExprsGenesE-M
ID	GAnumber	Average intensity	log2(E/M)	t	p.value.FDRadj
GLEAN_00044	GA19551	8.88669	0.330883	3.94602	0.00654805
GLEAN_00052	GA21604	10.448	0.320094	4.31759	0.00312148
GLEAN_00055	GA26477	6.23384	-0.326541	-3.58902	0.0128648
GLEAN_00056	GA21586	5.7969	-0.238105	-3.57222	0.0132153
GLEAN_00060	GA11717	12.4899	-0.224522	-2.95471	0.0416583
GLEAN_00063	GA24356	9.0019	-0.123874	-2.89645	0.0465096
GLEAN_00066	GA19563	8.46366	0.714449	5.45666	0.000264387
GLEAN_00070	GA19844	12.8414	-0.252058	-3.34276	0.0206854
GLEAN_00091	GA27773	7.8967	0.256811	4.08621	0.0049969
GLEAN_00106	GA14069	10.6988	0.289583	4.26904	0.0034336
GLEAN_00112	GA18305	10.6871	0.27115	5.16935	0.000509881
GLEAN_00117	GA17271	9.05442	0.36943	4.50118	0.00215661
GLEAN_00118	GA15212	6.35321	0.466707	5.9308	9.38052e-05
GLEAN_00121	GA29232	12.9696	0.153275	3.31761	0.0217253
GLEAN_00122	GA11365	11.8003	-1.65237	-6.25705	4.37944e-05
GLEAN_00125	GA22300	9.53986	0.511593	7.65247	1.99115e-06
GLEAN_00126	GA22351	6.3796	0.492357	5.54959	0.000225404
GLEAN_00133	GA20292	6.72626	-0.269317	-3.9272	0.0067483
GLEAN_00134	GA14617	9.1936	-0.147545	-3.47765	0.0157684
GLEAN_00136	GA20104	8.98389	0.254786	4.23976	0.00361914
GLEAN_00137	GA17499	12.2581	-0.421656	-7.94563	1.05675e-06
GLEAN_00143	GA23040	13.2123	-1.04448	-4.50772	0.00212721
GLEAN_00145	GA23155	11.2303	0.33416	4.31209	0.00314746
GLEAN_00147	GA20228	8.31063	0.317984	3.41917	0.017819
GLEAN_00152	GA17524	8.72679	-0.480333	-4.54575	0.00197481
GLEAN_00157	GA17546	11.7187	0.176063	3.28448	0.0232214
GLEAN_00158	GA17549	8.63346	-0.532162	-2.98122	0.0396971
GLEAN_00165	GA23967	9.77357	0.409493	7.09529	6.64115e-06
GLEAN_00168	GA18592	13.3474	-0.225696	-2.89223	0.0468216
GLEAN_00196	GA25213	16.9128	-0.271571	-3.0019	0.0382528
GLEAN_00206	GA25650	7.44366	-0.334509	-3.09529	0.032649
GLEAN_00213	GA29242	5.97671	-1.15423	-6.67284	1.78171e-05
GLEAN_00218	GA25702	5.50357	0.305305	3.1691	0.0284239
GLEAN_00222	GA25716	10.8613	0.494624	5.976	8.49276e-05
GLEAN_00223	GA25722	7.1739	0.186921	3.24927	0.0247805
GLEAN_00233	GA25774	7.98917	0.216879	2.86678	0.0489313
GLEAN_00243	GA20664	7.09072	0.692944	7.49289	2.97414e-06
GLEAN_00244	GA20666	7.96538	0.246496	3.08295	0.0331501
GLEAN_00260	GA20224	9.78808	-0.523507	-4.17761	0.00407193
GLEAN_00268	GA15099	10.1369	0.254839	4.30157	0.00320601
GLEAN_00316	GA26098	5.38918	0.492242	3.86305	0.00758421
GLEAN_00324	GA15513	14.4074	0.230311	4.70409	0.00141268
GLEAN_00333	GA15778	9.63255	0.217922	4.31573	0.00313365
GLEAN_00338	GA17933	9.284	0.314534	4.03692	0.00546569
GLEAN_00342	GA26211	7.52892	0.364818	2.97169	0.0403674
GLEAN_00344	GA15089	10.4884	0.254747	2.8835	0.0474039
GLEAN_00362	GA26313	7.01993	0.221485	3.45073	0.0166901
GLEAN_00374	GA14436	11.9935	0.368571	3.31718	0.0217371
GLEAN_00377	GA26363	10.5906	-0.487273	-3.56805	0.013317
GLEAN_00380	GA14508	9.78652	-0.437983	-3.19699	0.0270167
GLEAN_00392	GA14056	9.14661	0.235198	2.90182	0.0460843
GLEAN_00394	GA26425	7.90713	0.311968	3.42664	0.0175438
GLEAN_00397	GA26435	8.24634	0.316479	4.58346	0.00181539
GLEAN_00414	GA26497	8.305	0.143309	2.99668	0.0386513
GLEAN_00428	GA17035	10.3541	0.743324	3.52173	0.0145165
GLEAN_00433	GA27797	6.11738	-0.21314	-3.05521	0.0349977
GLEAN_00459	GA12965	6.93636	0.241244	2.93468	0.0433102
GLEAN_00460	GA18797	8.52669	0.313127	3.16824	0.0284522
GLEAN_00466	GA26643	10.8349	0.162891	4.29985	0.00321444
GLEAN_00471	GA26672	6.4688	-0.216857	-3.92513	0.0067483
GLEAN_00476	GA18088	10.5532	0.22511	5.0649	0.000649486
GLEAN_00479	GA26711	11.2392	-0.247922	-4.85559	0.00102872
GLEAN_00482	GA17813	12.5417	-0.624108	-3.02537	0.0366623
GLEAN_00497	GA10670	9.74605	0.293033	3.74112	0.0095113
GLEAN_00500	GA14753	8.98512	0.236934	3.55277	0.0137119
GLEAN_00512	GA15329	8.74404	-0.182003	-3.52949	0.0143189
GLEAN_00520	GA25529	7.39662	0.463683	2.99278	0.0389492
GLEAN_00523	GA13269	12.8321	0.175162	4.4379	0.00244651
GLEAN_00527	GA13266	9.70647	0.353659	5.12951	0.000562032
GLEAN_00545	GA26942	12.1657	-0.372396	-4.39106	0.00269317
GLEAN_00546	GA10819	9.5656	0.286026	3.81688	0.00826007
GLEAN_00549	GA11411	12.9304	0.227835	5.95686	8.83029e-05
GLEAN_00553	GA15124	7.97656	0.340826	2.94962	0.0420512
GLEAN_00563	GA14022	7.65297	0.321015	4.22306	0.00371329
GLEAN_00565	GA13924	11.9491	0.225529	3.75755	0.00924813
GLEAN_00573	GA14568	8.29496	0.277757	3.52817	0.0143575
GLEAN_00593	GA14967	11.9323	0.251517	4.46014	0.00234707
GLEAN_00596	GA19092	9.90849	0.375219	4.34605	0.00295585
GLEAN_00602	GA27143	7.19917	0.418692	3.37656	0.0193716
GLEAN_00615	GA27196	10.0308	0.207225	4.26978	0.0034336
GLEAN_00620	GA15444	10.2717	0.243527	2.95879	0.0413979
GLEAN_00628	GA13300	9.44572	-0.3359	-4.51398	0.00210397
GLEAN_00652	GA21407	8.38309	0.26579	2.89033	0.0469431
GLEAN_00668	GA11456	7.59317	0.266604	3.33897	0.0208251
GLEAN_00682	GA12846	6.14279	-0.26647	-3.97315	0.00622231
GLEAN_00684	GA12844	10.6015	0.285416	3.30429	0.0223212
GLEAN_00685	GA27433	11.3152	0.152956	3.55812	0.0135621
GLEAN_00700	GA27487	5.2728	0.174643	2.8947	0.046633
GLEAN_00710	GA27521	6.77855	-0.391785	-4.06206	0.0052351
GLEAN_00717	GA27548	10.107	0.245492	4.23627	0.00363792
GLEAN_00740	GA18536	9.60658	0.323047	3.8227	0.00816459
GLEAN_00754	GA27700	6.12768	0.159196	2.8718	0.0485122
GLEAN_00762	GA14686	10.3991	0.203183	3.37321	0.0194707
GLEAN_00766	GA19537	12.4281	0.20086	2.92874	0.0439075
GLEAN_00781	GA17926	10.207	0.222045	3.55465	0.0136616
GLEAN_00803	GA15266	9.23086	-0.518683	-3.55179	0.0137276
GLEAN_00808	GA27994	5.94695	0.237946	3.54594	0.0139097
GLEAN_00819	GA11679	9.59845	-0.468274	-5.41297	0.000289983
GLEAN_00820	GA12838	12.5811	-0.203936	-3.55197	0.0137276
GLEAN_00832	GA18434	10.4006	0.172866	3.23605	0.0253349
GLEAN_00837	GA11415	9.07334	-1.00103	-7.89998	1.14516e-06
GLEAN_00843	GA28157	10.6116	0.136806	2.90661	0.0457775
GLEAN_00848	GA10783	9.86113	0.322868	5.5015	0.000244716
GLEAN_00851	GA10780	10.5934	-0.404786	-7.14886	6.00247e-06
GLEAN_00857	GA18624	6.98483	0.21713	4.24262	0.00360551
GLEAN_00861	GA28222	7.60902	-0.78166	-4.40507	0.00261066
GLEAN_00865	GA18700	10.3692	-0.928902	-3.65461	0.0113362
GLEAN_00871	GA28269	12.2134	-1.27994	-5.43542	0.000276683
GLEAN_00881	GA19007	8.74951	0.198038	3.14036	0.0300303
GLEAN_00887	GA17051	7.9731	0.234394	3.52185	0.0145165
GLEAN_00893	GA28356	7.8793	0.357975	3.51183	0.0147976
GLEAN_00902	GA15433	10.5388	0.307614	4.97666	0.000786988
GLEAN_00907	GA28418	10.9322	0.199659	3.48701	0.0155363
GLEAN_00934	GA28528	10.4737	0.276071	3.57969	0.0130566
GLEAN_00935	GA17789	11.0231	0.23734	3.89917	0.00712579
GLEAN_00939	GA28549	6.48546	-0.157839	-2.87708	0.0480786
GLEAN_00963	GA17461	14.363	0.165324	3.13673	0.0302698
GLEAN_00964	GA14878	8.974	0.232378	3.60306	0.0125218
GLEAN_00965	GA13566	11.1554	0.222506	3.67788	0.0108905
GLEAN_00966	GA13565	11.3381	-0.516455	-3.69018	0.0106073
GLEAN_00979	GA11726	6.40209	0.214359	4.19169	0.00397414
GLEAN_00980	GA28746	5.87953	-0.263766	-4.69434	0.00142795
GLEAN_00986	GA12667	9.35173	0.860051	6.54199	2.21889e-05
GLEAN_00992	GA14121	10.5737	-0.373669	-6.64828	1.83943e-05
GLEAN_01007	GA28861	12.8133	-0.939392	-6.33932	3.58196e-05
GLEAN_01014	GA17258	8.96179	1.04101	5.42579	0.000282251
GLEAN_01017	GA13258	11.4394	0.424226	7.54653	2.59662e-06
GLEAN_01024	GA11369	10.0834	0.61719	4.90286	0.000924643
GLEAN_01041	GA29023	11.0904	-0.584694	-2.97814	0.0398571
GLEAN_01042	GA13978	9.85433	0.308334	4.4334	0.00245584
GLEAN_01061	GA12237	13.3472	0.22176	3.27209	0.0237705
GLEAN_01070	GA20989	10.4026	0.262797	4.31257	0.00314746
GLEAN_01075	GA29178	11.0893	-0.513908	-4.07667	0.00510303
GLEAN_01089	GA21769	9.51357	-0.362134	-3.25434	0.0245653
GLEAN_01102	GA12261	6.67323	-0.262111	-2.93873	0.0429384
GLEAN_01116	GA22224	7.15591	0.68828	4.35332	0.00292566
GLEAN_01120	GA18124	5.63819	-0.252365	-3.53212	0.0142551
GLEAN_01121	GA13910	13.4725	0.153865	4.91207	0.000906685
GLEAN_01126	GA22284	8.35974	-0.569786	-3.7113	0.010107
GLEAN_01133	GA17644	7.77361	0.537758	4.6401	0.00161526
GLEAN_01141	GA22364	9.99741	0.140452	2.93796	0.0429857
GLEAN_01178	GA11683	11.4635	0.482073	4.35217	0.00293082
GLEAN_01183	GA17827	12.1752	-0.354209	-3.60553	0.0124763
GLEAN_01198	GA21510	11.9287	0.239419	2.97468	0.0401528
GLEAN_01200	GA21484	13.4587	0.142907	3.74264	0.00948719
GLEAN_01201	GA22698	13.7799	0.333669	4.92268	0.000890222
GLEAN_01203	GA22711	7.4731	-0.798527	-4.6171	0.00169378
GLEAN_01205	GA22719	13.232	0.181851	3.46717	0.0160893
GLEAN_01218	GA22798	12.0818	-0.174853	-4.61153	0.0017152
GLEAN_01225	GA22843	5.64883	0.765918	4.53558	0.00200778
GLEAN_01240	GA21976	11.5661	0.235822	3.53499	0.0142071
GLEAN_01249	GA14705	8.17627	-0.483258	-3.80447	0.00845721
GLEAN_01251	GA14710	10.0636	0.417119	5.19686	0.00048354
GLEAN_01272	GA20650	9.51826	-0.794233	-3.51889	0.0145763
GLEAN_01275	GA20780	7.82156	0.40584	4.26019	0.00348996
GLEAN_01278	GA23120	7.32696	0.341233	3.50999	0.0148619
GLEAN_01279	GA23128	7.51783	0.624222	4.43706	0.00244651
GLEAN_01280	GA23137	8.4031	0.263876	2.92743	0.0439956
GLEAN_01281	GA23145	7.64297	0.522418	4.25298	0.0035433
GLEAN_01286	GA23172	10.1604	1.12709	5.13661	0.000551908
GLEAN_01295	GA11154	10.7774	0.19964	4.09706	0.00485468
GLEAN_01296	GA13743	9.83483	-0.344757	-4.18538	0.00401368
GLEAN_01298	GA14231	6.29526	-0.243574	-3.25327	0.0246064
GLEAN_01302	GA14803	10.4515	0.225645	3.58297	0.0129674
GLEAN_01309	GA14876	9.65633	0.463805	3.84675	0.00782466
GLEAN_01315	GA11389	6.15754	0.292908	3.1167	0.0313436
GLEAN_01326	GA23381	7.05925	0.232385	3.08189	0.0331804
GLEAN_01335	GA17005	8.91519	0.34145	4.20013	0.00391469
GLEAN_01338	GA23435	11.9087	-0.195287	-3.93543	0.00665774
GLEAN_01346	GA13461	9.67332	0.200064	4.53922	0.0019963
GLEAN_01348	GA23473	6.54313	0.897849	12.5905	9.44115e-11
GLEAN_01349	GA23475	6.88901	0.224795	3.64477	0.0115124
GLEAN_01350	GA23482	7.52936	0.480326	5.86854	0.000108011
GLEAN_01353	GA10273	6.41372	-0.174916	-2.97326	0.0402617
GLEAN_01372	GA15370	10.4428	0.42923	6.38351	3.26518e-05
GLEAN_01377	GA17679	9.65275	0.451793	2.9652	0.040913
GLEAN_01382	GA11490	11.3956	0.168525	2.91179	0.0453503
GLEAN_01387	GA20233	10.7402	0.482289	10.1173	8.66317e-09
GLEAN_01390	GA22116	13.1644	0.114935	3.13376	0.0303949
GLEAN_01403	GA20354	7.07928	-0.651454	-4.43814	0.00244651
GLEAN_01405	GA11409	5.59488	-0.798605	-4.05618	0.00524854
GLEAN_01409	GA18032	9.68867	0.51899	9.88166	1.38315e-08
GLEAN_01410	GA18033	7.26321	-0.722051	-10.5642	3.29131e-09
GLEAN_01411	GA23693	5.85007	-0.248729	-3.38349	0.0191298
GLEAN_01415	GA20968	11.5823	0.197361	4.21223	0.00379492
GLEAN_01425	GA15213	11.2479	0.199099	5.45787	0.000264387
GLEAN_01429	GA15227	9.14321	0.418773	5.26552	0.000414018
GLEAN_01433	GA23749	9.21036	0.384754	3.84347	0.00787414
GLEAN_01452	GA11439	10.2999	0.309581	6.8152	1.33595e-05
GLEAN_01458	GA23859	8.40029	0.282858	3.61198	0.0123041
GLEAN_01473	GA15729	11.9055	0.253679	3.85181	0.00775106
GLEAN_01488	GA24038	4.94277	0.180864	3.65491	0.0113362
GLEAN_01496	GA11121	14.1249	0.191326	3.5613	0.0135041
GLEAN_01500	GA14417	9.5008	0.609766	11.1004	1.35845e-09
GLEAN_01555	GA25538	11.0998	0.12414	2.98776	0.0391921
GLEAN_01572	GA18200	10.7174	-0.691108	-5.22623	0.00045133
GLEAN_01574	GA18205	12.105	0.679836	5.83937	0.000116616
GLEAN_01594	GA24367	7.14125	0.62612	5.8646	0.000108681
GLEAN_01595	GA24372	7.29916	0.507513	3.69452	0.0105211
GLEAN_01598	GA10483	12.3518	0.136681	3.06666	0.0341898
GLEAN_01610	GA15071	12.5376	0.193505	3.20323	0.0268325
GLEAN_01620	GA14369	11.6238	0.164617	3.39457	0.0187074
GLEAN_01650	GA24563	8.80147	-0.633897	-6.0198	7.66298e-05
GLEAN_01658	GA19890	9.30899	0.147114	2.89588	0.0465352
GLEAN_01659	GA20738	9.5142	0.164415	2.87295	0.0484141
GLEAN_01662	GA24615	8.92071	0.22725	4.33253	0.0030402
GLEAN_01682	GA20305	12.6892	0.161064	4.22555	0.00369684
GLEAN_01687	GA24698	10.7542	0.139009	3.03744	0.0360495
GLEAN_01688	GA20315	7.66512	0.244748	3.15118	0.029393
GLEAN_01703	GA11385	11.1794	0.233103	4.74786	0.00127145
GLEAN_01710	GA24784	6.43107	0.324609	4.88933	0.000955304
GLEAN_01734	GA20725	11.7662	-0.198387	-2.96576	0.040873
GLEAN_01745	GA11463	9.26579	0.202671	3.97973	0.00615661
GLEAN_01753	GA17627	12.8134	0.180765	3.19119	0.0273266
GLEAN_01758	GA24923	7.56154	0.342559	3.01394	0.037395
GLEAN_01789	GA14524	6.32057	-0.242248	-4.34968	0.00294748
GLEAN_01792	GA24990	11.9097	0.165808	3.15263	0.0293254
GLEAN_01814	GA25081	8.40784	0.393667	5.90861	9.91119e-05
GLEAN_01830	GA25545	10.0125	0.230687	3.86214	0.00759619
GLEAN_01834	GA25125	10.8362	0.138336	2.89593	0.0465352
GLEAN_01838	GA18681	11.2454	0.378184	6.33643	3.58508e-05
GLEAN_01846	GA25178	5.6204	-0.456992	-3.48222	0.0156287
GLEAN_01856	GA16439	6.19881	0.497385	4.70903	0.00140146
GLEAN_01857	GA13533	8.61929	-0.445242	-3.31495	0.0218402
GLEAN_01860	GA10279	8.38218	-0.444229	-3.00813	0.0377871
GLEAN_01888	GA24066	7.75805	0.471292	4.0376	0.00546569
GLEAN_01889	GA25395	11.9292	-0.641946	-3.72187	0.00988947
GLEAN_01894	GA18646	10.2143	-0.350636	-2.88589	0.0472857
GLEAN_01896	GA18615	11.5283	0.123869	3.57598	0.0131606
GLEAN_01901	GA18315	7.34183	-0.420796	-4.47885	0.00225743
GLEAN_01905	GA16482	8.32337	-0.446891	-3.36268	0.0197976
GLEAN_01915	GA15896	12.3195	0.420777	3.99765	0.00593561
GLEAN_01920	GA25564	7.31052	0.425298	4.76438	0.00122962
GLEAN_01928	GA16451	6.42189	-0.329659	-4.4356	0.00245275
GLEAN_01944	GA18050	13.2976	-0.270619	-4.86801	0.00100508
GLEAN_01946	GA13668	8.07124	0.28527	4.05888	0.00524261
GLEAN_01957	GA14598	14.1254	-0.260438	-3.03352	0.0361831
GLEAN_01958	GA25649	12.7388	0.39836	5.38795	0.000307964
GLEAN_01987	GA20584	9.41711	-0.445773	-3.37858	0.0193044
GLEAN_02000	GA15399	11.7855	0.141861	3.87999	0.00736999
GLEAN_02001	GA15400	9.10626	0.310697	3.37621	0.0193768
GLEAN_02015	GA16384	10.8338	0.662664	2.86806	0.048824
GLEAN_02020	GA21711	11.0321	-0.645211	-5.27757	0.000403529
GLEAN_02038	GA14421	10.4565	0.231254	4.33427	0.00303154
GLEAN_02043	GA17498	11.8565	-0.622426	-3.12729	0.030746
GLEAN_02044	GA17497	12.8547	-0.804791	-4.4483	0.00240463
GLEAN_02046	GA12705	11.9438	-0.675713	-3.65494	0.0113362
GLEAN_02050	GA12708	9.46633	0.27708	3.46808	0.0160721
GLEAN_02054	GA20558	5.56968	-0.496991	-4.54945	0.00197251
GLEAN_02056	GA19631	7.96789	0.300562	4.18353	0.00402976
GLEAN_02078	GA19489	12.8712	0.354739	3.87811	0.00740184
GLEAN_02083	GA19473	12.0748	0.153324	3.13533	0.0303322
GLEAN_02085	GA13355	5.33339	0.221291	4.4467	0.00240745
GLEAN_02087	GA19435	7.99881	0.267199	3.12266	0.0309721
GLEAN_02088	GA19427	9.06143	0.252378	3.06853	0.0340795
GLEAN_02101	GA25715	6.91729	-0.694204	-4.8191	0.00110745
GLEAN_02107	GA15458	8.99135	-0.78144	-3.75449	0.0093026
GLEAN_02112	GA17830	9.59347	0.136701	2.9918	0.0390087
GLEAN_02126	GA25731	8.63515	-0.240477	-3.27783	0.0235139
GLEAN_02133	GA17737	12.4548	0.163533	3.04958	0.0352706
GLEAN_02134	GA17744	10.3151	0.153882	3.39617	0.0186692
GLEAN_02137	GA11283	9.52971	0.270261	2.95067	0.0419948
GLEAN_02145	GA12723	5.37553	0.354703	3.97679	0.00618609
GLEAN_02185	GA17808	11.1196	0.328015	4.23547	0.00363792
GLEAN_02205	GA20213	13.117	-0.33306	-4.50824	0.00212721
GLEAN_02222	GA20207	8.7207	-0.482817	-5.08465	0.000620184
GLEAN_02227	GA21091	11.1416	0.172191	3.0408	0.0358606
GLEAN_02230	GA21017	11.435	-0.201517	-3.0384	0.0359947
GLEAN_02231	GA21012	10.6744	0.329608	3.61482	0.0122669
GLEAN_02254	GA15551	12.3556	0.202397	3.58585	0.0129269
GLEAN_02255	GA16786	9.11637	0.31643	3.5244	0.0144424
GLEAN_02263	GA19911	6.77998	0.233569	3.24375	0.0250128
GLEAN_02268	GA25785	9.72385	-0.230315	-4.06611	0.00520282
GLEAN_02280	GA14592	10.7603	0.193067	3.74315	0.00948719
GLEAN_02282	GA14714	14.2352	-0.368405	-4.01653	0.0057097
GLEAN_02296	GA16599	9.69546	-0.207888	-4.94836	0.000837854
GLEAN_02311	GA18048	9.51397	0.356533	5.47814	0.000258193
GLEAN_02313	GA25805	10.6365	-0.489369	-4.0636	0.00522635
GLEAN_02326	GA16409	12.295	-0.21936	-3.38794	0.0189583
GLEAN_02362	GA25832	8.82693	-0.407973	-3.21705	0.0262827
GLEAN_02365	GA15002	8.98581	-0.805745	-3.23214	0.0255398
GLEAN_02394	GA15455	7.5762	0.366113	3.36181	0.0198182
GLEAN_02412	GA19714	12.0984	0.212358	3.03241	0.0362254
GLEAN_02413	GA25851	9.43915	0.230846	3.67688	0.0109116
GLEAN_02424	GA16480	11.5295	0.406121	4.17865	0.00406921
GLEAN_02435	GA17722	9.3845	0.309349	2.89792	0.0463984
GLEAN_02451	GA14587	13.1088	-0.659243	-3.37125	0.0195274
GLEAN_02461	GA18288	11.9781	0.175671	4.9783	0.000785335
GLEAN_02462	GA25865	7.79596	0.605301	4.22958	0.00367793
GLEAN_02496	GA12064	8.96128	0.233257	2.9496	0.0420512
GLEAN_02504	GA12062	8.6316	-0.380761	-3.34823	0.0204553
GLEAN_02506	GA19233	9.08688	0.194109	3.48217	0.0156287
GLEAN_02516	GA17961	9.6954	1.73825	3.67111	0.0109964
GLEAN_02528	GA13549	8.99886	0.38561	5.02354	0.000710909
GLEAN_02537	GA18347	8.27939	0.16609	3.15339	0.0293031
GLEAN_02542	GA18811	10.9043	0.204524	3.40038	0.0185525
GLEAN_02548	GA21362	10.8503	0.133633	3.22822	0.0257478
GLEAN_02549	GA20198	11.4417	0.227542	5.3718	0.000319688
GLEAN_02556	GA11225	6.46851	0.413606	3.06069	0.0345532
GLEAN_02560	GA11227	10.8678	0.162256	3.74838	0.00942115
GLEAN_02629	GA19706	6.56932	-1.11316	-3.31897	0.0216874
GLEAN_02631	GA15377	11.4674	-0.310011	-3.20304	0.0268325
GLEAN_02638	GA19294	7.04606	-1.06106	-7.34841	4.05181e-06
GLEAN_02639	GA12171	9.2848	-0.544095	-2.90204	0.0460801
GLEAN_02650	GA14758	12.0564	0.313102	3.17736	0.0280445
GLEAN_02651	GA14464	11.8046	-0.151978	-2.85873	0.0496438
GLEAN_02667	GA25933	6.81153	0.398212	4.78574	0.00118968
GLEAN_02668	GA11534	5.76411	0.274235	3.025	0.0366682
GLEAN_02677	GA13859	6.53911	0.224384	2.89666	0.0465058
GLEAN_02680	GA11470	11.8588	0.312007	4.09875	0.00484968
GLEAN_02690	GA20602	10.4345	0.245473	4.45023	0.00239523
GLEAN_02698	GA20908	8.72673	-0.33092	-3.38186	0.019184
GLEAN_02701	GA21028	11.8871	0.193862	4.87263	0.000993855
GLEAN_02702	GA21056	13.8083	0.176717	3.80062	0.00852032
GLEAN_02704	GA25943	5.55513	0.202468	2.90105	0.0461547
GLEAN_02705	GA17556	11.8915	-0.565058	-3.89371	0.00719195
GLEAN_02709	GA22155	8.71828	0.413936	3.5301	0.0143132
GLEAN_02754	GA25964	11.8525	-0.271514	-4.14387	0.00439029
GLEAN_02759	GA17299	11.4693	-0.241659	-3.10357	0.0321858
GLEAN_02763	GA17552	10.8682	-0.464897	-3.08958	0.032845
GLEAN_02764	GA14098	12.0391	-0.568972	-3.31308	0.021909
GLEAN_02779	GA17300	12.181	-0.162048	-3.03677	0.0360564
GLEAN_02793	GA13060	8.51162	1.25446	6.54351	2.21889e-05
GLEAN_02795	GA21381	13.7217	-1.16595	-6.9677	8.93825e-06
GLEAN_02797	GA21382	8.3805	0.251308	4.80306	0.00114621
GLEAN_02808	GA17520	11.5148	0.207864	3.64572	0.0115071
GLEAN_02811	GA17596	12.9248	-0.227513	-3.34146	0.0207254
GLEAN_02825	GA19701	12.014	0.224439	3.64775	0.0114613
GLEAN_02827	GA25988	11.4517	0.372834	3.28654	0.0231218
GLEAN_02833	GA25992	11.0871	0.236158	3.94588	0.00654805
GLEAN_02838	GA17379	8.89819	0.4187	4.81502	0.0011141
GLEAN_02849	GA13350	6.05956	0.215333	3.16809	0.0284522
GLEAN_02852	GA18371	9.80155	0.25144	4.16085	0.00421804
GLEAN_02862	GA29310	7.34812	-1.44834	-3.86128	0.00760712
GLEAN_02868	GA26005	7.6452	1.07235	5.02176	0.000711361
GLEAN_02872	GA14221	10.6278	0.223945	3.1144	0.0314831
GLEAN_02881	GA10584	10.4289	-1.2806	-6.03286	7.43066e-05
GLEAN_02882	GA19654	8.1614	-0.344374	-3.09746	0.0325505
GLEAN_02890	GA14423	11.5335	0.166972	3.3706	0.0195307
GLEAN_02901	GA21663	13.1828	0.193439	3.47349	0.015903
GLEAN_02908	GA26021	6.54314	0.552643	3.74625	0.00945399
GLEAN_02918	GA26023	8.58531	0.32738	4.32239	0.00309736
GLEAN_02939	GA26036	6.2525	-1.154	-6.0704	6.87977e-05
GLEAN_02946	GA10488	13.8508	0.174492	3.44329	0.0169199
GLEAN_02950	GA10253	8.60121	0.275633	3.42708	0.0175345
GLEAN_02952	GA10259	10.9248	0.179389	3.92524	0.0067483
GLEAN_02971	GA13764	13.2558	0.23453	4.1753	0.00408823
GLEAN_02975	GA14594	10.2809	-0.411217	-4.70467	0.00141268
GLEAN_02990	GA10631	12.3296	0.13283	3.27597	0.0236117
GLEAN_02994	GA26053	7.07285	0.185871	3.82519	0.00812297
GLEAN_02995	GA29021	6.5138	-0.856806	-3.78454	0.00878385
GLEAN_02997	GA18056	10.0474	-0.25213	-3.90154	0.00708525
GLEAN_03002	GA17377	7.48626	-0.303729	-3.4315	0.017372
GLEAN_03007	GA16408	12.9796	-0.50117	-3.78185	0.00883802
GLEAN_03008	GA13360	12.1235	-0.445659	-2.99593	0.0386888
GLEAN_03009	GA13361	15.384	-0.89418	-5.70218	0.000163048
GLEAN_03029	GA17589	12.193	0.121731	3.01918	0.0369986
GLEAN_03031	GA17388	8.03941	0.214027	3.49268	0.0154253
GLEAN_03034	GA18177	9.2277	0.266741	3.94241	0.00659886
GLEAN_03038	GA18271	8.0655	-0.310986	-3.02365	0.0367712
GLEAN_03039	GA18388	6.71723	-0.533426	-2.97169	0.0403674
GLEAN_03041	GA18414	9.98161	0.294366	3.17054	0.0283641
GLEAN_03045	GA16568	11.3173	-0.243702	-3.01465	0.037345
GLEAN_03054	GA18850	11.4099	-0.818308	-4.40133	0.00262622
GLEAN_03056	GA18875	7.67259	-0.452985	-3.25143	0.0247027
GLEAN_03082	GA13534	5.57485	0.379373	3.53165	0.0142628
GLEAN_03083	GA26084	5.25854	0.211615	4.16384	0.00420419
GLEAN_03086	GA26087	5.97867	-0.502411	-3.24901	0.0247826
GLEAN_03101	GA26096	6.53944	-0.810276	-3.57314	0.01321
GLEAN_03103	GA13525	6.08483	-0.586516	-3.93977	0.00661937
GLEAN_03108	GA19678	11.542	0.187651	3.59671	0.0126804
GLEAN_03109	GA18656	11.2914	0.149437	4.26739	0.00344285
GLEAN_03110	GA17206	8.82389	0.888838	12.9402	9.44115e-11
GLEAN_03112	GA13860	5.59479	0.208082	3.69733	0.0104753
GLEAN_03127	GA26110	7.81133	0.85133	2.94896	0.0420622
GLEAN_03129	GA26112	5.72773	0.36406	2.88415	0.0473782
GLEAN_03132	GA26114	5.67414	-0.209496	-2.92394	0.0442321
GLEAN_03144	GA26119	6.57956	0.15972	2.98163	0.0396926
GLEAN_03231	GA19090	12.7854	-0.118823	-2.99003	0.0391089
GLEAN_03234	GA15141	11.5523	0.441275	4.94232	0.000846839
GLEAN_03243	GA19430	12.4908	0.166606	4.37644	0.00276503
GLEAN_03244	GA19444	14.3281	0.122114	3.19941	0.0269475
GLEAN_03249	GA26148	5.30252	-0.175869	-2.89826	0.0463792
GLEAN_03250	GA13443	5.33697	0.402439	2.87597	0.0481757
GLEAN_03265	GA18756	8.27119	-0.472446	-4.37372	0.00278266
GLEAN_03278	GA11237	11.2065	-0.265914	-2.92522	0.0441309
GLEAN_03291	GA26158	11.0204	0.172887	3.66852	0.0110461
GLEAN_03302	GA17200	11.5501	0.132802	3.22265	0.0260716
GLEAN_03307	GA26163	6.60846	-0.149617	-3.2457	0.0248972
GLEAN_03308	GA20192	8.08298	-0.290275	-3.36924	0.0195769
GLEAN_03310	GA26165	12.0049	0.186859	3.86378	0.00757958
GLEAN_03312	GA14374	10.974	0.267054	4.23287	0.00366034
GLEAN_03313	GA10509	12.2769	0.154062	4.14901	0.00434253
GLEAN_03316	GA26167	9.51914	0.291681	3.45229	0.0166424
GLEAN_03321	GA26169	12.5126	0.152545	3.21028	0.02663
GLEAN_03325	GA14014	7.29712	-0.501666	-3.89457	0.00718194
GLEAN_03326	GA19749	8.04657	-0.444011	-4.85508	0.00102872
GLEAN_03327	GA19751	9.42027	-0.549406	-4.58082	0.00182604
GLEAN_03339	GA19723	9.55246	0.255561	3.67599	0.0109199
GLEAN_03341	GA26180	10.8445	0.156662	3.65168	0.0113749
GLEAN_03343	GA19711	13.551	0.325152	4.26387	0.00345774
GLEAN_03346	GA19694	8.60333	0.348393	4.47045	0.00228904
GLEAN_03349	GA26181	11.905	0.128461	3.22684	0.0258241
GLEAN_03368	GA18481	9.96909	0.309361	5.51773	0.000237785
GLEAN_03375	GA18602	10.4151	-0.411419	-3.1821	0.0277724
GLEAN_03399	GA11191	10.5784	-0.581615	-6.04124	7.29247e-05
GLEAN_03400	GA26197	6.44329	-0.264775	-4.0852	0.0050052
GLEAN_03401	GA26198	8.23264	-0.480437	-5.33805	0.000351327
GLEAN_03404	GA26199	9.93712	-0.661487	-5.43445	0.000276683
GLEAN_03418	GA15564	7.87427	-0.286716	-3.31454	0.0218507
GLEAN_03434	GA26213	8.82797	0.666002	4.48417	0.00223449
GLEAN_03439	GA10768	11.9672	-0.61724	-4.83136	0.00108772
GLEAN_03442	GA11871	6.1086	0.241925	2.88929	0.0470376
GLEAN_03444	GA10907	8.99737	0.668956	4.0839	0.00501758
GLEAN_03455	GA11523	11.4422	0.136433	3.95465	0.00643593
GLEAN_03464	GA26225	10.3369	-0.585876	-4.52209	0.00207364
GLEAN_03467	GA11008	10.4358	0.291935	4.3454	0.00295585
GLEAN_03487	GA26233	7.38434	-0.630861	-3.76731	0.00908034
GLEAN_03490	GA16149	5.65271	0.356469	4.67151	0.00150942
GLEAN_03510	GA13205	6.43354	-0.440046	-3.37144	0.0195274
GLEAN_03512	GA26239	5.49779	0.272939	2.93857	0.0429384
GLEAN_03523	GA16219	9.4042	-0.350234	-3.03462	0.0361313
GLEAN_03524	GA19827	12.8974	0.148868	4.30775	0.00316795
GLEAN_03527	GA26249	6.26718	-0.747061	-5.75427	0.000143477
GLEAN_03535	GA13206	13.7359	-0.276088	-2.88074	0.0476961
GLEAN_03550	GA26264	9.8121	-0.775734	-4.00468	0.00587299
GLEAN_03553	GA26267	7.92387	-0.347943	-3.03519	0.0361092
GLEAN_03554	GA26269	4.92646	0.15193	2.89509	0.0466072
GLEAN_03558	GA11702	8.3658	0.459834	3.58647	0.0129148
GLEAN_03569	GA16944	9.98198	-0.614356	-3.69385	0.0105316
GLEAN_03574	GA13143	14.4028	-0.4094	-2.91467	0.0450866
GLEAN_03585	GA13146	13.2308	0.309669	6.01225	7.70765e-05
GLEAN_03592	GA15569	11.2175	0.286886	4.92139	0.000891267
GLEAN_03594	GA10534	10.608	0.206362	4.09809	0.00485138
GLEAN_03601	GA16770	11.2574	0.301318	7.8458	1.27497e-06
GLEAN_03606	GA26288	8.38894	-0.2246	-4.03844	0.00546569
GLEAN_03609	GA26292	6.46394	0.22637	4.27482	0.0034201
GLEAN_03612	GA22021	13.8341	0.265585	6.11699	6.20861e-05
GLEAN_03621	GA26299	11.0635	-0.144093	-3.14715	0.0296174
GLEAN_03627	GA19530	11.8753	-0.254305	-2.92068	0.0445007
GLEAN_03643	GA12906	8.92047	0.235907	3.0719	0.0339205
GLEAN_03647	GA14496	12.1625	-0.505431	-2.90314	0.0459926
GLEAN_03651	GA26316	8.1325	0.367606	4.30868	0.0031643
GLEAN_03663	GA19207	6.38844	-0.216346	-2.86585	0.0490122
GLEAN_03665	GA26326	11.971	0.181564	3.63581	0.0117418
GLEAN_03667	GA16260	11.8412	0.265796	3.2995	0.0225549
GLEAN_03677	GA21026	11.5412	-0.676939	-4.36867	0.00281033
GLEAN_03682	GA26331	12.5257	-0.319289	-4.74994	0.00127145
GLEAN_03698	GA26340	8.51799	-0.444755	-4.16309	0.00420765
GLEAN_03711	GA17424	10.355	-1.17354	-3.98179	0.00614037
GLEAN_03713	GA10003	6.79333	-0.754492	-4.62126	0.00168345
GLEAN_03714	GA10005	12.4218	-0.177089	-3.36359	0.0197616
GLEAN_03715	GA11482	10.1768	0.644507	5.89579	0.00010181
GLEAN_03717	GA19879	9.35154	0.301967	3.21696	0.0262827
GLEAN_03723	GA10237	8.29095	0.346818	3.41498	0.0179754
GLEAN_03724	GA20031	13.1016	0.170004	3.24229	0.0250656
GLEAN_03727	GA13318	9.75165	0.276481	3.58517	0.0129413
GLEAN_03737	GA10892	9.98824	0.471919	3.92459	0.0067483
GLEAN_03741	GA10826	12.4421	-0.192004	-3.24699	0.0248586
GLEAN_03751	GA10805	10.356	0.42441	4.46097	0.00234556
GLEAN_03752	GA10797	10.6244	0.355827	5.49036	0.000249882
GLEAN_03769	GA26360	10.6687	0.2839	4.5048	0.00213763
GLEAN_03775	GA11324	11.8247	0.122064	2.93935	0.0428934
GLEAN_03785	GA26365	9.94232	0.190077	4.12492	0.00458543
GLEAN_03791	GA10574	11.3807	0.162919	3.16109	0.0288435
GLEAN_03793	GA18345	12.2797	-0.26107	-3.8403	0.00788489
GLEAN_03796	GA18274	6.6481	0.277841	3.34102	0.0207368
GLEAN_03822	GA19875	10.3557	0.442315	5.51915	0.000237785
GLEAN_03824	GA11241	12.5391	0.34681	7.08219	6.80878e-06
GLEAN_03825	GA11242	11.5191	-0.18147	-4.47414	0.00227243
GLEAN_03826	GA11254	9.34522	-0.879895	-3.16719	0.0285042
GLEAN_03828	GA26377	7.20578	-0.556512	-2.86397	0.0491392
GLEAN_03839	GA21995	13.1497	-0.20556	-3.49875	0.0152397
GLEAN_03852	GA26383	7.00148	-0.324695	-3.68405	0.0107408
GLEAN_03858	GA15350	9.74671	-0.506512	-3.84018	0.00788489
GLEAN_03873	GA15357	11.4482	0.162298	3.01967	0.0369702
GLEAN_03880	GA15295	7.53576	1.05862	8.21753	6.57112e-07
GLEAN_03889	GA19110	11.5686	0.232365	3.97891	0.00615661
GLEAN_03892	GA26403	11.7433	-0.6637	-3.74545	0.00946291
GLEAN_03894	GA15008	8.15624	-0.301865	-3.03227	0.0362254
GLEAN_03895	GA26405	8.34867	0.411246	4.03672	0.00546569
GLEAN_03941	GA26339	6.26024	0.190272	3.55283	0.0137119
GLEAN_03944	GA19542	10.1986	0.23695	5.03646	0.00069691
GLEAN_03951	GA19588	10.3825	-0.735639	-3.71237	0.0100854
GLEAN_03986	GA16015	11.9906	0.211549	3.18031	0.0278729
GLEAN_03994	GA26445	6.19133	1.35796	2.9744	0.0401624
GLEAN_03997	GA17807	9.15616	0.212179	3.25088	0.0247189
GLEAN_04017	GA26454	8.74421	0.412863	4.94206	0.000846839
GLEAN_04024	GA15229	7.71496	-0.330774	-4.02271	0.00564085
GLEAN_04033	GA16317	12.8937	0.246542	4.70419	0.00141268
GLEAN_04035	GA15512	8.07336	0.902794	6.63286	1.90663e-05
GLEAN_04038	GA26457	10.9914	0.445362	4.18945	0.00398823
GLEAN_04039	GA16129	11.5381	0.255378	3.87426	0.00742106
GLEAN_04042	GA11175	11.2107	0.30419	5.23262	0.0004446
GLEAN_04051	GA26462	14.5651	-0.241095	-4.07643	0.00510303
GLEAN_04055	GA21898	10.5468	0.218725	3.05362	0.0350432
GLEAN_04056	GA21895	11.828	0.177459	3.74617	0.00945399
GLEAN_04060	GA26466	6.34617	0.455352	3.04025	0.0358754
GLEAN_04076	GA14761	9.58527	0.23544	3.21806	0.0262827
GLEAN_04079	GA14992	7.57761	0.219923	3.57276	0.01321
GLEAN_04082	GA15055	10.1808	-0.614276	-3.06266	0.034434
GLEAN_04083	GA15111	12.914	0.210032	4.86264	0.00101612
GLEAN_04084	GA15115	10.218	0.269685	4.69592	0.00142795
GLEAN_04111	GA15163	5.16666	0.312351	2.91738	0.0448374
GLEAN_04112	GA15167	8.21001	-0.219118	-2.87136	0.0485328
GLEAN_04117	GA10693	10.3723	-0.672487	-3.89244	0.00719518
GLEAN_04118	GA26486	10.3004	-0.55263	-3.72493	0.00982671
GLEAN_04139	GA13835	5.3867	-0.227084	-3.64878	0.0114489
GLEAN_04164	GA26501	8.45175	0.181612	3.01646	0.0372061
GLEAN_04179	GA19288	10.2215	0.237943	3.85474	0.00771868
GLEAN_04180	GA18892	11.7716	0.145128	2.87584	0.0481757
GLEAN_04186	GA12884	10.4786	-1.39081	-7.21453	5.17576e-06
GLEAN_04211	GA18941	12.6499	0.196188	3.56491	0.0134022
GLEAN_04212	GA18939	11.1555	0.127032	3.20224	0.0268621
GLEAN_04213	GA12401	12.0689	0.202741	3.44566	0.0168641
GLEAN_04217	GA18909	9.85628	0.476181	5.23703	0.000440244
GLEAN_04219	GA16033	9.84309	0.230299	4.53303	0.00201913
GLEAN_04228	GA18874	12.2245	0.107633	2.99896	0.0384672
GLEAN_04230	GA18862	9.17629	0.276219	3.26031	0.0243275
GLEAN_04233	GA12397	7.86159	0.369922	5.26612	0.000414018
GLEAN_04237	GA11521	9.15049	-0.569991	-3.79315	0.0086329
GLEAN_04243	GA18838	12.4461	0.137781	3.20366	0.0268277
GLEAN_04244	GA18839	11.0958	0.166878	3.56529	0.0133985
GLEAN_04247	GA26524	7.84048	-0.592727	-4.74604	0.00127501
GLEAN_04250	GA20950	6.16366	-0.540545	-6.30949	3.85683e-05
GLEAN_04251	GA19638	7.27381	-0.510063	-5.25482	0.000420153
GLEAN_04259	GA15258	12.3714	0.136985	3.04038	0.0358754
GLEAN_04261	GA20287	10.119	0.297597	3.1427	0.0298944
GLEAN_04266	GA13054	9.29529	-0.54016	-2.95969	0.0413594
GLEAN_04270	GA15707	8.45797	-0.197246	-3.13754	0.030222
GLEAN_04274	GA26534	5.74844	-0.399666	-3.09341	0.0326885
GLEAN_04279	GA20068	8.58273	0.585976	4.27868	0.00338671
GLEAN_04287	GA12566	8.4007	-0.394632	-3.29329	0.022823
GLEAN_04289	GA20063	11.3812	0.875484	4.07076	0.00515278
GLEAN_04301	GA15887	9.37458	-0.46888	-3.27861	0.0234884
GLEAN_04306	GA16421	11.5389	0.199201	3.44951	0.0167343
GLEAN_04330	GA20473	11.8447	0.157319	3.19133	0.0273266
GLEAN_04339	GA10156	9.85991	0.72653	7.27076	4.67344e-06
GLEAN_04340	GA10159	10.3255	0.243853	3.77312	0.00899089
GLEAN_04361	GA26560	12.6416	0.256979	4.86151	0.00101691
GLEAN_04362	GA18525	12.6895	0.279455	6.60685	1.98107e-05
GLEAN_04364	GA19449	7.94527	0.406621	3.82861	0.00806058
GLEAN_04372	GA21108	8.87109	0.817513	5.04104	0.000689445
GLEAN_04388	GA10684	9.94494	0.210639	3.75392	0.00930906
GLEAN_04390	GA26574	7.06948	-0.30774	-3.209	0.0266736
GLEAN_04393	GA10686	12.1258	0.258886	3.39607	0.0186692
GLEAN_04394	GA20084	8.65326	-0.637079	-5.62432	0.000190885
GLEAN_04410	GA20521	5.32174	0.183955	3.10229	0.0322595
GLEAN_04418	GA20525	10.833	0.223198	3.92308	0.00677004
GLEAN_04421	GA16107	12.0079	0.185837	3.73173	0.00968375
GLEAN_04432	GA20093	13.0778	0.239181	3.0946	0.0326641
GLEAN_04442	GA11130	6.84358	-0.32166	-3.31837	0.021709
GLEAN_04447	GA16053	6.23283	-0.53221	-4.77067	0.00121668
GLEAN_04450	GA26598	10.5946	0.212379	4.17426	0.00409372
GLEAN_04483	GA11529	13.5082	0.256328	3.48269	0.0156287
GLEAN_04511	GA21919	10.3916	-0.329828	-2.86475	0.0491068
GLEAN_04518	GA10751	12.4945	-0.611551	-7.06834	6.9976e-06
GLEAN_04524	GA21311	9.71729	-0.582164	-3.28285	0.0232948
GLEAN_04526	GA26620	7.83082	-0.715523	-3.33305	0.0210937
GLEAN_04535	GA26623	8.37105	-0.402346	-3.39193	0.0187913
GLEAN_04536	GA18704	11.3496	-0.18764	-4.82938	0.00108866
GLEAN_04537	GA26626	9.02836	0.248518	3.12761	0.030737
GLEAN_04544	GA26628	10.2468	-0.574639	-3.71516	0.0100257
GLEAN_04564	GA26636	7.72397	-0.162005	-3.05354	0.0350432
GLEAN_04565	GA14439	6.37002	-0.469349	-3.47763	0.0157684
GLEAN_04585	GA17389	5.99281	0.303905	3.20508	0.0267806
GLEAN_04588	GA18308	8.64903	0.268626	3.514	0.0147308
GLEAN_04612	GA26659	7.98326	-0.766304	-3.96237	0.00633779
GLEAN_04617	GA26666	9.21483	-1.867	-6.51864	2.31099e-05
GLEAN_04618	GA26667	10.6832	-2.16799	-9.37926	3.91099e-08
GLEAN_04619	GA19482	11.6484	-1.77817	-10.1673	8.25002e-09
GLEAN_04620	GA26668	9.96447	-2.45871	-12.1409	1.5893e-10
GLEAN_04621	GA26669	11.2201	-2.23465	-10.8134	2.14624e-09
GLEAN_04622	GA26670	12.9211	-2.46674	-11.2257	1.16718e-09
GLEAN_04641	GA18477	11.313	0.138054	3.59154	0.0128055
GLEAN_04643	GA26680	6.34885	-0.220718	-3.22033	0.0261716
GLEAN_04656	GA20222	10.5014	0.202869	4.04451	0.0054086
GLEAN_04669	GA26696	8.65634	1.56372	5.77496	0.000137753
GLEAN_04673	GA11519	12.3166	0.177898	3.37681	0.0193715
GLEAN_04675	GA18786	9.0245	0.403905	3.06471	0.0343148
GLEAN_04683	GA26699	10.0585	-0.9294	-7.24202	4.84889e-06
GLEAN_04687	GA26702	10.1636	-0.961963	-7.35627	4.03057e-06
GLEAN_04690	GA26704	9.67788	-0.291813	-4.01648	0.0057097
GLEAN_04706	GA18969	10.4986	0.125802	3.18649	0.0275758
GLEAN_04713	GA19308	10.6763	-0.287404	-3.6685	0.0110461
GLEAN_04721	GA19309	12.1212	-0.259751	-3.00558	0.0379359
GLEAN_04743	GA19799	8.33608	-0.547619	-6.16761	5.48413e-05
GLEAN_04748	GA26728	6.74443	0.893749	2.98155	0.0396926
GLEAN_04750	GA20671	11.7465	0.569165	3.98065	0.00615339
GLEAN_04751	GA26729	7.53909	0.722577	3.53319	0.0142551
GLEAN_04760	GA20006	9.41899	0.41174	5.47147	0.000259497
GLEAN_04761	GA20011	11.3112	0.205483	4.40354	0.002615
GLEAN_04762	GA20039	10.5467	0.147888	3.63054	0.0118666
GLEAN_04772	GA16146	5.36905	0.646551	3.9256	0.0067483
GLEAN_04775	GA14428	7.45297	1.86601	9.48319	3.29334e-08
GLEAN_04780	GA16086	11.5624	-0.596492	-3.28096	0.0233694
GLEAN_04794	GA19455	7.46152	-0.311188	-3.23526	0.0253634
GLEAN_04800	GA26746	13.263	0.177738	3.13627	0.0302903
GLEAN_04802	GA26748	10.1331	0.309121	6.5603	2.15196e-05
GLEAN_04816	GA17384	8.981	-0.498629	-4.26461	0.00345774
GLEAN_04818	GA17205	10.5798	0.253146	4.65088	0.00158102
GLEAN_04823	GA26756	14.4212	0.160753	2.90635	0.0457775
GLEAN_04826	GA19024	11.5971	0.171079	3.50763	0.0149366
GLEAN_04828	GA19038	7.24377	-0.341186	-5.54629	0.000226318
GLEAN_04831	GA26760	11.4238	-0.639592	-4.71486	0.00138041
GLEAN_04842	GA26764	8.63298	-1.41647	-5.47093	0.000259497
GLEAN_04843	GA26765	12.1118	-0.698574	-3.0965	0.0325797
GLEAN_04851	GA17766	8.13021	0.153126	2.90847	0.0456611
GLEAN_04862	GA22628	6.90248	-0.679592	-4.17678	0.00407624
GLEAN_04866	GA17920	8.22271	-0.45235	-3.32964	0.0212362
GLEAN_04867	GA14522	10.0427	-0.761453	-5.21233	0.000464629
GLEAN_04868	GA14523	6.15616	-0.324628	-3.15019	0.029431
GLEAN_04871	GA26776	8.23277	-1.61042	-5.03163	0.000698735
GLEAN_04872	GA17212	9.48524	-0.412251	-4.02271	0.00564085
GLEAN_04877	GA26778	5.63184	-0.248953	-3.17436	0.0281891
GLEAN_04881	GA18944	7.25185	-0.274739	-3.56375	0.01343
GLEAN_04889	GA10929	5.37835	0.268848	3.88499	0.00728818
GLEAN_04896	GA15930	9.08876	0.141542	3.12518	0.0308169
GLEAN_04905	GA19429	10.0439	0.218292	3.06279	0.034434
GLEAN_04907	GA19436	10.8924	0.123905	3.02091	0.0369607
GLEAN_04915	GA11629	10.5489	0.303912	4.74193	0.00128783
GLEAN_04919	GA18995	12.0096	0.137784	2.85548	0.0499016
GLEAN_04920	GA26786	12.2091	0.142839	2.85424	0.0499877
GLEAN_04926	GA19006	10.5582	-0.455647	-3.72395	0.00984028
GLEAN_04938	GA26793	9.72335	0.302655	3.8423	0.00787705
GLEAN_04939	GA19854	12.7643	-0.230449	-3.86946	0.00749299
GLEAN_04955	GA26805	9.3804	-0.195822	-3.27435	0.0236951
GLEAN_04958	GA19956	5.65164	-0.191497	-3.60748	0.0124391
GLEAN_04962	GA19968	13.595	0.158313	3.67112	0.0109964
GLEAN_04965	GA14949	9.58536	-0.645182	-3.64504	0.0115124
GLEAN_04968	GA20841	10.4328	0.52035	6.61663	1.95835e-05
GLEAN_04972	GA20847	10.8348	-0.445982	-3.75984	0.00920819
GLEAN_04980	GA10174	13.7502	0.171816	3.53253	0.0142551
GLEAN_04996	GA10127	8.15288	-0.407123	-2.87488	0.0482625
GLEAN_04997	GA10132	6.34649	-0.347933	-4.00237	0.00589027
GLEAN_04999	GA18138	8.76289	-0.385106	-3.64466	0.0115124
GLEAN_05010	GA18867	12.5483	0.198509	4.65134	0.00158102
GLEAN_05012	GA18737	8.94377	0.227696	3.6584	0.0112955
GLEAN_05013	GA26827	10.1232	0.243019	3.86013	0.00762395
GLEAN_05017	GA12880	5.92832	0.262752	3.95133	0.00649012
GLEAN_05019	GA19292	12.1092	0.179888	3.71966	0.00993351
GLEAN_05027	GA20454	13.4063	0.164666	3.30765	0.022162
GLEAN_05038	GA11036	13.3796	0.182396	3.96142	0.00634782
GLEAN_05039	GA15348	8.98189	0.39089	3.9284	0.0067483
GLEAN_05046	GA26842	8.94381	-0.595424	-3.74519	0.00946291
GLEAN_05071	GA26851	11.0737	0.264069	3.73902	0.00951598
GLEAN_05090	GA21965	12.1602	0.404258	5.24668	0.0004291
GLEAN_05093	GA13191	8.45485	-0.424451	-3.96464	0.00632669
GLEAN_05107	GA20606	12.5973	0.166533	3.46982	0.0160398
GLEAN_05108	GA13775	12.0964	0.189641	4.50583	0.00213509
GLEAN_05109	GA26863	12.5712	0.277477	6.18832	5.19021e-05
GLEAN_05116	GA20696	10.4186	0.184539	3.50335	0.0150907
GLEAN_05127	GA16089	10.5828	-0.306651	-3.36824	0.0195914
GLEAN_05132	GA20651	9.48919	-0.739209	-6.41965	3.00355e-05
GLEAN_05137	GA29137	6.2068	-0.160669	-4.33947	0.00300292
GLEAN_05149	GA12131	8.94948	0.266563	3.0104	0.0376238
GLEAN_05158	GA26880	11.8385	0.155694	3.05175	0.0351644
GLEAN_05169	GA26888	7.22554	-0.325808	-3.39639	0.0186692
GLEAN_05176	GA13256	5.80458	0.210177	2.90805	0.0456898
GLEAN_05183	GA22000	12.6124	0.300818	5.3114	0.000373748
GLEAN_05196	GA10613	8.53097	0.344459	3.65638	0.0113305
GLEAN_05198	GA14028	11.2862	0.216405	4.18765	0.00399814
GLEAN_05202	GA20030	11.248	-0.334139	-3.48665	0.0155363
GLEAN_05205	GA21065	10.4335	0.437724	3.32288	0.0215144
GLEAN_05207	GA26900	11.5715	-0.269697	-2.96952	0.0405164
GLEAN_05215	GA14511	7.99363	-0.447988	-3.16256	0.0287917
GLEAN_05230	GA15205	11.0135	0.237572	4.18029	0.00406251
GLEAN_05234	GA15932	5.57277	-0.24559	-3.89758	0.00715076
GLEAN_05239	GA26915	6.68284	0.223304	3.01334	0.0374
GLEAN_05250	GA26920	5.95173	-0.334754	-4.10147	0.00482409
GLEAN_05257	GA10910	12.9009	-0.595094	-2.92841	0.0439109
GLEAN_05273	GA13776	6.88872	-0.342863	-3.23518	0.0253634
GLEAN_05290	GA26935	9.55912	0.439593	7.32724	4.09445e-06
GLEAN_05303	GA20605	10.9199	0.108454	2.97489	0.0401498
GLEAN_05319	GA26940	10.6474	0.577037	3.30356	0.0223513
GLEAN_05321	GA13793	9.03708	0.64611	4.31359	0.00314746
GLEAN_05327	GA22002	10.4266	0.583874	8.13384	7.54398e-07
GLEAN_05340	GA26945	10.4638	0.771256	4.65986	0.00155259
GLEAN_05356	GA16027	7.52319	2.29735	9.74199	1.8691e-08
GLEAN_05360	GA26953	7.04792	-0.274281	-3.00565	0.0379359
GLEAN_05370	GA13968	12.8208	0.323624	4.38129	0.00274264
GLEAN_05377	GA15183	8.58331	-0.42616	-3.4005	0.0185525
GLEAN_05396	GA20469	11.4953	0.165362	3.4181	0.0178499
GLEAN_05409	GA26967	10.2852	0.477229	5.2853	0.000397076
GLEAN_05411	GA18041	12.751	0.240449	2.89916	0.0463322
GLEAN_05412	GA26969	11.4693	-0.307761	-3.3708	0.0195307
GLEAN_05428	GA26977	14.4307	0.17179	3.10023	0.0323813
GLEAN_05440	GA26984	9.07106	0.844234	5.51672	0.000237785
GLEAN_05455	GA17287	9.91793	-0.459663	-3.33185	0.0211482
GLEAN_05464	GA13587	10.9409	0.281839	4.96704	0.000804968
GLEAN_05483	GA18989	9.78761	0.286569	3.13493	0.0303357
GLEAN_05485	GA18991	13.4142	0.260991	3.44625	0.0168607
GLEAN_05489	GA11878	9.57339	0.258075	3.90185	0.00708525
GLEAN_05511	GA16052	10.9836	0.320204	5.08431	0.000620184
GLEAN_05534	GA19516	9.02049	-0.436959	-3.20355	0.0268277
GLEAN_05536	GA19521	10.4701	0.127956	2.92252	0.0443527
GLEAN_05549	GA16134	8.09695	-0.557488	-3.64836	0.0114513
GLEAN_05557	GA11826	9.56357	-0.807949	-3.48028	0.0156876
GLEAN_05563	GA18824	9.98447	0.340684	4.95876	0.000816618
GLEAN_05568	GA10261	9.65909	-0.628698	-3.8148	0.00829474
GLEAN_05569	GA13342	10.4325	-0.559385	-5.07792	0.000628358
GLEAN_05574	GA18009	8.42441	-1.03256	-4.56245	0.00191305
GLEAN_05575	GA27027	5.92214	-1.083	-6.68534	1.77261e-05
GLEAN_05576	GA27028	6.91055	-1.23034	-3.87502	0.00741719
GLEAN_05577	GA18171	11.7991	1.17779	4.22021	0.00373902
GLEAN_05582	GA18705	12.5444	0.214304	2.90444	0.045902
GLEAN_05584	GA19664	8.51776	0.225107	3.37473	0.0194289
GLEAN_05585	GA14386	13.4032	0.153889	2.94448	0.0424699
GLEAN_05589	GA19234	14.6571	-0.974643	-5.46596	0.000260211
GLEAN_05591	GA19204	13.7105	-0.608791	-4.9602	0.000815355
GLEAN_05596	GA21793	9.46318	0.170736	2.8727	0.0484238
GLEAN_05608	GA27040	8.57713	0.33544	4.69188	0.00143293
GLEAN_05616	GA27043	8.71173	0.329385	3.02728	0.036498
GLEAN_05621	GA16092	5.38572	-0.226585	-4.1191	0.00463755
GLEAN_05632	GA12556	8.9876	-0.909186	-5.97209	8.53829e-05
GLEAN_05634	GA12558	6.32277	0.576131	5.51243	0.000239839
GLEAN_05641	GA18386	8.43166	-0.521286	-3.09709	0.0325509
GLEAN_05643	GA16050	12.2463	0.377305	6.65752	1.80775e-05
GLEAN_05645	GA14342	9.86616	0.468695	4.9662	0.000804968
GLEAN_05648	GA18443	7.31401	1.30595	5.03468	0.000698532
GLEAN_05653	GA18518	5.42555	0.210248	3.58851	0.0128702
GLEAN_05654	GA13311	6.45336	-0.269797	-3.68459	0.0107339
GLEAN_05665	GA12269	6.88786	0.360736	2.94895	0.0420622
GLEAN_05667	GA12268	5.67535	-0.25129	-3.38904	0.0189145
GLEAN_05675	GA27058	8.69556	-1.00899	-4.74786	0.00127145
GLEAN_05684	GA19295	12.1371	0.188495	4.32183	0.00309749
GLEAN_05686	GA27062	6.7166	-0.369085	-4.4169	0.00256052
GLEAN_05688	GA27063	9.52929	-0.746701	-3.55825	0.0135621
GLEAN_05689	GA11217	10.9592	-0.599758	-3.59564	0.0126824
GLEAN_05692	GA27067	10.3358	0.356443	4.45024	0.00239523
GLEAN_05697	GA14330	7.29715	-0.267119	-3.11784	0.0312677
GLEAN_05705	GA19493	11.0443	0.500888	3.26764	0.0239674
GLEAN_05713	GA27074	7.45122	0.216982	3.37263	0.0194883
GLEAN_05722	GA27078	10.5896	0.295361	4.49013	0.00220912
GLEAN_05723	GA17647	15.1849	-0.221284	-4.264	0.00345774
GLEAN_05727	GA17398	11.811	0.175712	3.84286	0.00787705
GLEAN_05736	GA22318	5.70387	0.204332	3.66875	0.0110461
GLEAN_05743	GA18549	10.9931	0.178056	3.49046	0.0154612
GLEAN_05745	GA18567	11.5953	0.276108	4.03755	0.00546569
GLEAN_05746	GA15968	10.0233	0.777556	6.62845	1.91274e-05
GLEAN_05747	GA18571	12.3692	0.204137	5.17446	0.000505388
GLEAN_05748	GA11058	10.0784	0.27726	3.49031	0.0154612
GLEAN_05751	GA27089	5.48773	0.517882	5.61961	0.00019179
GLEAN_05753	GA18947	6.97067	0.223332	3.10028	0.0323813
GLEAN_05755	GA22497	6.20149	-0.193302	-3.78514	0.00878098
GLEAN_05765	GA27099	7.70144	-0.806922	-2.86081	0.0494184
GLEAN_05766	GA27100	10.8965	0.156127	3.28257	0.0232978
GLEAN_05768	GA19206	12.8597	-0.22935	-4.41345	0.00256889
GLEAN_05777	GA11255	10.1347	0.803486	5.45728	0.000264387
GLEAN_05793	GA27110	12.7318	0.288088	3.61751	0.0122055
GLEAN_05800	GA27111	6.4341	0.169387	3.03253	0.0362254
GLEAN_05820	GA27123	7.61995	0.230413	3.46844	0.0160677
GLEAN_05825	GA18190	12.937	0.169053	2.90252	0.0460437
GLEAN_05837	GA19256	12.2933	0.20541	3.59046	0.0128237
GLEAN_05842	GA19276	7.56434	-0.452481	-3.5768	0.0131413
GLEAN_05844	GA27125	7.7297	0.237199	3.29143	0.0229055
GLEAN_05846	GA27127	10.2604	0.203122	3.08167	0.0331804
GLEAN_05848	GA19366	6.19344	0.260715	3.56923	0.0132942
GLEAN_05851	GA27128	9.67317	0.275141	3.17696	0.0280445
GLEAN_05852	GA27129	5.69129	-0.235664	-3.53838	0.0141062
GLEAN_05853	GA27130	12.8165	0.392678	8.32673	5.19047e-07
GLEAN_05854	GA22042	12.8642	0.304422	3.97025	0.00625282
GLEAN_05856	GA22044	10.591	-0.141476	-2.86309	0.0492047
GLEAN_05859	GA21347	10.2584	-1.13331	-3.49236	0.0154253
GLEAN_05870	GA15457	11.9425	0.219345	3.26419	0.0241429
GLEAN_05881	GA21679	9.38709	-0.497872	-3.58255	0.0129674
GLEAN_05917	GA11196	12.6346	0.211292	3.34836	0.0204553
GLEAN_05942	GA27165	10.5415	0.19497	3.56946	0.0132942
GLEAN_05943	GA20276	12.0623	0.151766	3.19792	0.0270019
GLEAN_05958	GA20526	12.1945	0.210776	4.16245	0.0042098
GLEAN_05961	GA27173	6.49962	-1.56155	-12.768	9.44115e-11
GLEAN_05962	GA12893	7.18247	0.549518	3.2742	0.0236951
GLEAN_05964	GA27175	5.21583	0.319746	3.16911	0.0284239
GLEAN_05976	GA16026	7.48549	0.26519	3.31151	0.0219739
GLEAN_06006	GA21802	11.4313	-0.662395	-3.18354	0.0276819
GLEAN_06007	GA14209	13.1195	-0.85751	-4.47502	0.0022707
GLEAN_06015	GA21816	10.0807	0.228762	5.10806	0.000590975
GLEAN_06018	GA11931	10.3014	0.203159	3.80049	0.00852032
GLEAN_06020	GA16237	6.45864	0.267183	3.37377	0.0194575
GLEAN_06021	GA18526	10.8804	0.190808	3.1498	0.0294353
GLEAN_06024	GA18540	11.7879	0.154127	3.11783	0.0312677
GLEAN_06026	GA27199	5.34543	0.164356	3.13177	0.0305016
GLEAN_06027	GA19980	6.3351	0.194299	3.10005	0.0323813
GLEAN_06028	GA27200	6.46835	0.760248	7.33257	4.09445e-06
GLEAN_06041	GA10281	11.3611	0.176388	3.15058	0.0294237
GLEAN_06053	GA21931	9.11628	0.291947	3.52007	0.0145616
GLEAN_06059	GA21951	10.8492	0.259775	3.75973	0.00920819
GLEAN_06066	GA22246	7.70545	-0.23619	-3.26651	0.0240107
GLEAN_06086	GA22073	9.85968	0.181751	2.98962	0.0391162
GLEAN_06107	GA18830	12.9461	0.182356	5.27161	0.00040939
GLEAN_06109	GA18833	10.653	-0.283575	-3.16136	0.0288435
GLEAN_06120	GA12394	9.96035	0.207049	3.33014	0.0212326
GLEAN_06121	GA12391	7.08661	0.196192	3.12014	0.0311618
GLEAN_06128	GA21963	10.5351	-1.28933	-4.3716	0.00279539
GLEAN_06135	GA19517	7.46356	-0.284523	-3.21721	0.0262827
GLEAN_06142	GA27234	7.549	-0.149199	-3.11785	0.0312677
GLEAN_06145	GA20814	8.12514	1.04711	5.60341	0.000199479
GLEAN_06151	GA20080	13.307	-0.123097	-3.04159	0.0358052
GLEAN_06156	GA19181	10.7104	0.201617	3.98496	0.00609884
GLEAN_06161	GA27240	6.21257	0.553305	4.37789	0.00275783
GLEAN_06167	GA19281	11.8416	0.139311	3.09427	0.0326671
GLEAN_06180	GA19414	10.6112	0.132796	2.97988	0.0397686
GLEAN_06181	GA19418	10.6061	0.234541	3.53889	0.0141062
GLEAN_06182	GA19428	11.4096	0.294313	4.13937	0.00443624
GLEAN_06207	GA14120	8.88251	-0.334436	-4.11332	0.00470982
GLEAN_06209	GA14691	9.47592	-0.453987	-4.27284	0.00342801
GLEAN_06227	GA18643	9.75755	0.361711	4.57453	0.00185301
GLEAN_06228	GA18650	11.6288	0.244035	4.44717	0.00240745
GLEAN_06230	GA27265	10.5719	-0.803905	-3.2466	0.0248657
GLEAN_06243	GA11659	13.6402	0.191749	3.59622	0.0126804
GLEAN_06266	GA15250	6.72352	0.309974	3.52467	0.0144424
GLEAN_06270	GA17378	8.65146	0.784839	6.37276	3.34484e-05
GLEAN_06285	GA11176	8.67323	0.307354	3.39669	0.0186692
GLEAN_06288	GA15318	12.9374	0.145204	3.45187	0.0166495
GLEAN_06310	GA15464	13.8031	0.124881	3.20166	0.026869
GLEAN_06320	GA22001	12.1831	0.185993	4.40878	0.00259416
GLEAN_06328	GA11451	9.9964	0.270017	4.69664	0.00142795
GLEAN_06339	GA10700	12.8381	0.267307	3.48073	0.0156793
GLEAN_06340	GA11459	11.9798	0.193174	3.36691	0.019632
GLEAN_06362	GA19689	10.9904	0.223103	3.80693	0.00841463
GLEAN_06364	GA27314	5.56191	0.379441	3.19047	0.0273638
GLEAN_06367	GA19674	10.8728	-0.564972	-5.41946	0.000285462
GLEAN_06368	GA27316	6.51582	0.166782	3.03505	0.0361092
GLEAN_06373	GA11223	7.62161	0.585646	4.43494	0.00245324
GLEAN_06410	GA19111	5.58425	0.309024	4.5479	0.00197382
GLEAN_06417	GA27336	10.467	0.559844	3.94729	0.00653717
GLEAN_06419	GA27337	12.1835	-0.187498	-3.79649	0.00859455
GLEAN_06422	GA27338	9.78208	1.64187	3.14224	0.0298979
GLEAN_06426	GA19329	13.2727	-0.438704	-3.51359	0.0147365
GLEAN_06438	GA13074	12.1622	0.432135	7.97065	1.00987e-06
GLEAN_06439	GA19345	12.4476	0.282537	7.12803	6.20162e-06
GLEAN_06440	GA19348	10.3647	0.225155	4.30958	0.00316087
GLEAN_06448	GA16001	8.26512	-1.03778	-3.10316	0.0322033
GLEAN_06453	GA11554	11.04	0.469351	7.75407	1.55067e-06
GLEAN_06475	GA12160	8.46579	0.381303	3.74853	0.00942115
GLEAN_06496	GA10393	7.72525	-0.483096	-3.45972	0.0163641
GLEAN_06500	GA16329	11.943	0.231973	3.28292	0.0232948
GLEAN_06506	GA27372	10.6831	-0.565745	-4.00572	0.00586855
GLEAN_06508	GA21388	11.4176	0.189208	3.99037	0.00603999
GLEAN_06513	GA27374	8.30439	-0.254155	-3.26772	0.0239674
GLEAN_06523	GA16150	10.9053	-0.582921	-3.18405	0.0276819
GLEAN_06530	GA10311	11.4378	0.265251	5.07943	0.000627426
GLEAN_06542	GA20505	10.0161	0.190444	3.79522	0.00859981
GLEAN_06553	GA17826	8.76729	-0.499111	-3.64304	0.0115381
GLEAN_06557	GA27391	7.93814	0.233747	3.39398	0.0187249
GLEAN_06574	GA16316	8.1651	-0.469979	-4.54228	0.0019836
GLEAN_06577	GA15248	10.6599	0.244365	4.27345	0.00342801
GLEAN_06584	GA11301	11.2184	0.250216	4.62475	0.00167535
GLEAN_06596	GA13324	11.4049	0.208791	3.32666	0.021323
GLEAN_06600	GA15418	11.6481	0.300079	5.46941	0.000259497
GLEAN_06625	GA27418	10.8245	0.349733	4.61149	0.0017152
GLEAN_06632	GA15184	12.3272	-0.0971162	-2.94328	0.0425608
GLEAN_06637	GA27423	11.2789	0.369178	3.17529	0.0281353
GLEAN_06638	GA14480	10.9448	0.339911	2.98989	0.0391089
GLEAN_06640	GA27424	8.92445	-0.305834	-4.9654	0.000804968
GLEAN_06648	GA21740	10.903	0.251059	5.22535	0.00045133
GLEAN_06653	GA21897	11.0302	0.204471	4.18855	0.00399318
GLEAN_06656	GA18365	12.4543	-0.304079	-4.78246	0.00119086
GLEAN_06659	GA13331	13.1133	0.293872	4.03681	0.00546569
GLEAN_06661	GA10300	12.2208	0.294048	3.72973	0.00971594
GLEAN_06666	GA10238	10.1286	-0.497421	-4.24003	0.00361914
GLEAN_06671	GA19880	11.2623	-0.175098	-3.16303	0.0287722
GLEAN_06680	GA16398	9.74377	0.158393	2.86128	0.0493891
GLEAN_06691	GA27437	10.1594	0.904224	3.01027	0.0376238
GLEAN_06705	GA22065	12.5937	-0.265633	-3.79641	0.00859455
GLEAN_06712	GA16263	12.0506	0.237287	4.32421	0.00309067
GLEAN_06729	GA12765	6.94056	-0.284385	-2.90783	0.0456941
GLEAN_06745	GA20891	11.7565	0.209952	4.3537	0.00292566
GLEAN_06757	GA10316	10.9174	0.163763	3.49196	0.0154253
GLEAN_06766	GA16298	10.3786	0.346072	4.40336	0.002615
GLEAN_06767	GA16297	9.17312	-0.29133	-3.4288	0.0174643
GLEAN_06783	GA22030	10.7311	0.207803	3.49201	0.0154253
GLEAN_06789	GA13140	11.6913	0.172789	2.85439	0.0499877
GLEAN_06791	GA16293	6.39118	-0.894483	-4.42885	0.00248468
GLEAN_06800	GA27481	12.5965	0.25082	4.38966	0.00269519
GLEAN_06810	GA19985	8.19508	1.46486	8.02253	9.18696e-07
GLEAN_06811	GA19977	13.7228	0.241662	4.03997	0.00546569
GLEAN_06812	GA14165	13.5167	0.133192	2.89283	0.0467716
GLEAN_06813	GA21019	11.1242	0.403492	5.32721	0.000361659
GLEAN_06817	GA18779	11.3711	0.174618	3.82562	0.00812092
GLEAN_06826	GA16020	9.59667	-0.331068	-3.22667	0.0258241
GLEAN_06834	GA15069	5.91586	-0.282487	-3.15543	0.029194
GLEAN_06835	GA19949	10.941	-0.494341	-3.00162	0.0382528
GLEAN_06856	GA27496	11.97	-0.24485	-4.5896	0.00180074
GLEAN_06859	GA18025	11.113	0.328113	6.68136	1.77444e-05
GLEAN_06862	GA11502	9.75515	0.154442	3.66459	0.0111483
GLEAN_06865	GA18249	14.2997	-0.57943	-3.17244	0.0282585
GLEAN_06869	GA15128	14.5702	0.202203	4.32946	0.00305795
GLEAN_06870	GA13111	10.6857	0.684617	7.69293	1.80964e-06
GLEAN_06877	GA27499	11.8263	0.189056	3.87064	0.0074831
GLEAN_06878	GA27500	7.32358	-0.478618	-4.65181	0.00158102
GLEAN_06902	GA27509	8.93898	-0.558398	-4.24877	0.00356327
GLEAN_06904	GA15903	9.71454	-0.523146	-4.41829	0.00255447
GLEAN_06909	GA27513	5.41561	-0.194067	-3.3949	0.0187033
GLEAN_06913	GA27515	10.3036	0.437539	3.94063	0.00661784
GLEAN_06915	GA20783	11.7042	0.124668	3.20797	0.026716
GLEAN_06922	GA11182	10.667	0.531789	8.04199	8.9498e-07
GLEAN_06924	GA27522	10.0366	0.176161	3.25966	0.0243372
GLEAN_06934	GA11314	11.874	-0.359627	-3.48387	0.0156011
GLEAN_06943	GA18252	10.4432	0.2378	5.01158	0.000727078
GLEAN_06946	GA27530	9.08176	0.205513	3.62994	0.0118768
GLEAN_06953	GA27533	8.98704	0.447987	4.95289	0.000828835
GLEAN_06956	GA10620	9.8763	0.198741	3.67968	0.010845
GLEAN_06958	GA18174	10.0403	0.273648	3.59776	0.012667
GLEAN_06959	GA18180	9.11665	0.210115	3.17236	0.0282585
GLEAN_06971	GA18207	9.16479	-0.552667	-3.65601	0.0113327
GLEAN_06972	GA27541	9.54315	-0.525304	-3.28227	0.023302
GLEAN_06975	GA18057	10.7572	0.170036	5.18212	0.000498778
GLEAN_06976	GA27543	7.93261	-1.14435	-4.07631	0.00510303
GLEAN_06991	GA18521	9.55621	-1.48005	-6.35633	3.45789e-05
GLEAN_06995	GA18346	7.47028	0.306875	3.58274	0.0129674
GLEAN_06996	GA27550	5.55993	0.197873	3.32767	0.0213203
GLEAN_07004	GA14997	7.76684	-0.386698	-3.27774	0.0235139
GLEAN_07011	GA18663	5.88591	0.269246	3.95762	0.00641026
GLEAN_07013	GA13188	10.3159	0.282564	4.98637	0.000773102
GLEAN_07014	GA14625	9.78596	0.593319	7.16548	5.80082e-06
GLEAN_07023	GA20592	6.15357	-0.467772	-4.77278	0.00121616
GLEAN_07031	GA11577	12.0791	0.175646	3.88531	0.00728818
GLEAN_07037	GA12901	5.71348	-0.183956	-3.09399	0.0326733
GLEAN_07039	GA20142	11.4488	0.164402	3.39243	0.0187787
GLEAN_07047	GA19809	13.0645	0.222604	4.74052	0.00129028
GLEAN_07050	GA14631	13.433	0.127553	3.33596	0.0209825
GLEAN_07051	GA20291	10.3512	0.505525	3.23988	0.0251972
GLEAN_07053	GA27572	16.4282	0.100257	3.26952	0.0239059
GLEAN_07069	GA16144	9.95001	0.238777	2.86697	0.0489313
GLEAN_07098	GA14645	10.0191	-0.48358	-2.87438	0.0482882
GLEAN_07105	GA20421	8.23917	-0.497955	-3.65428	0.0113362
GLEAN_07106	GA10971	6.96852	-0.344294	-3.93212	0.00669892
GLEAN_07107	GA27585	9.86856	-1.30616	-4.34591	0.00295585
GLEAN_07116	GA17544	11.4119	-0.399622	-3.50047	0.0151786
GLEAN_07119	GA27589	7.35498	-0.282403	-3.02492	0.0366682
GLEAN_07129	GA18852	13.6293	-0.563837	-3.26401	0.0241429
GLEAN_07130	GA18856	6.46733	-0.23427	-3.15295	0.0293212
GLEAN_07143	GA29195	7.72002	-0.262887	-4.00116	0.0058996
GLEAN_07174	GA19158	12.8749	0.455566	6.92797	9.92578e-06
GLEAN_07269	GA27640	7.16778	-0.340637	-3.39747	0.018649
GLEAN_07273	GA25502	8.12875	-2.42523	-7.47814	3.0445e-06
GLEAN_07275	GA25504	7.65999	-3.3365	-8.26479	5.9572e-07
GLEAN_07281	GA27643	12.1704	0.182495	3.38982	0.0188873
GLEAN_07304	GA23202	7.28527	-0.155102	-2.9138	0.0451665
GLEAN_07313	GA27657	10.0251	0.143807	3.36607	0.0196549
GLEAN_07338	GA27664	6.70544	0.886662	9.41105	3.78152e-08
GLEAN_07347	GA27667	5.47316	-0.478015	-3.27051	0.023857
GLEAN_07357	GA29133	6.13249	-0.168419	-3.84909	0.00778847
GLEAN_07360	GA27766	7.32869	-0.218555	-4.02874	0.00557138
GLEAN_07365	GA27673	12.831	-0.530016	-3.68337	0.0107445
GLEAN_07372	GA27674	6.16827	-0.238416	-3.96702	0.00629665
GLEAN_07384	GA27685	5.74169	-0.185262	-3.06166	0.0344828
GLEAN_07407	GA29100	5.65358	-0.191571	-4.83758	0.00107347
GLEAN_07421	GA29330	6.74483	-1.03467	-2.95834	0.0414063
GLEAN_07450	GA18840	13.937	0.14385	2.87881	0.0478892
GLEAN_07451	GA27711	11.8163	0.219409	4.60489	0.00173484
GLEAN_07463	GA18717	13.1851	0.229762	4.38207	0.00274231
GLEAN_07465	GA27717	10.6724	-0.313562	-4.47674	0.00226326
GLEAN_07475	GA13372	7.12139	-0.393015	-3.54284	0.0140081
GLEAN_07480	GA18805	12.2504	0.204536	5.64581	0.000183318
GLEAN_07486	GA18222	9.54248	1.70398	10.9888	1.56394e-09
GLEAN_07495	GA17978	10.2554	0.216953	3.47562	0.0158214
GLEAN_07497	GA27726	10.6791	0.164153	3.03609	0.0360658
GLEAN_07498	GA18058	11.2271	0.18207	3.4696	0.0160398
GLEAN_07550	GA19152	12.3622	0.190714	4.0618	0.0052351
GLEAN_07552	GA19182	10.2624	0.159436	2.85496	0.0499447
GLEAN_07555	GA19197	9.2976	0.245511	3.36886	0.0195778
GLEAN_07557	GA20511	11.0806	-0.232815	-4.00257	0.00589027
GLEAN_07560	GA27740	7.98711	0.561743	5.29987	0.000385563
GLEAN_07571	GA19865	9.14207	0.345245	4.90807	0.000915189
GLEAN_07573	GA19861	6.79548	-0.670465	-5.881	0.000104623
GLEAN_07574	GA19848	11.1251	0.466795	5.55123	0.000225404
GLEAN_07587	GA18820	12.0354	0.168851	3.86633	0.00754354
GLEAN_07589	GA29338	6.8439	-0.158998	-3.09347	0.0326885
GLEAN_07592	GA12074	9.71772	1.33202	3.61356	0.0122791
GLEAN_07594	GA27748	12.3786	0.252067	3.74234	0.00948719
GLEAN_07662	GA27774	6.55072	0.319026	3.89165	0.00720369
GLEAN_07668	GA27776	6.7609	1.65946	5.80045	0.000129688
GLEAN_07669	GA27775	6.722	1.66743	5.52906	0.000234174
GLEAN_07675	GA29243	7.04283	-0.220202	-3.77546	0.00893993
GLEAN_07676	GA21397	15.0874	-0.208963	-3.36873	0.0195778
GLEAN_07707	GA29263	6.09101	0.176403	3.81178	0.0083399
GLEAN_07741	GA28668	11.4816	0.151604	3.08582	0.0329613
GLEAN_07770	GA27802	6.17713	-0.355878	-4.55741	0.00193802
GLEAN_07784	GA19355	15.3539	-0.163512	-3.61329	0.0122791
GLEAN_07810	GA27817	6.22217	0.606666	5.29703	0.000386261
GLEAN_07823	GA27821	5.64633	-0.556208	-5.04649	0.000682326
GLEAN_07824	GA27822	6.67104	-0.371789	-6.01367	7.70765e-05
GLEAN_07825	GA27823	5.73328	-0.536095	-6.30487	3.88086e-05
GLEAN_07848	GA11233	7.10749	-0.233744	-3.19706	0.0270167
GLEAN_07885	GA27858	6.69386	0.918383	7.33673	4.09445e-06
GLEAN_07888	GA14074	10.3295	0.175139	2.86505	0.0490902
GLEAN_07902	GA27864	11.2507	-0.177656	-3.09036	0.0328124
GLEAN_07917	GA27873	7.53912	-0.234475	-2.8561	0.0498452
GLEAN_07930	GA28172	7.66041	0.289409	4.97984	0.000783951
GLEAN_07964	GA22773	7.1016	-0.230884	-3.39774	0.018648
GLEAN_07971	GA19569	8.83283	0.316487	3.04508	0.0355339
GLEAN_08002	GA22455	5.94649	-0.298605	-3.13143	0.0305117
GLEAN_08011	GA18493	9.82301	0.420365	5.0337	0.000698532
GLEAN_08013	GA18498	11.4399	0.535996	5.82546	0.000120934
GLEAN_08016	GA18539	9.63464	0.251674	4.37024	0.00280195
GLEAN_08018	GA27917	9.97639	0.651261	4.13471	0.00447291
GLEAN_08036	GA27924	6.49893	-0.194774	-3.92716	0.0067483
GLEAN_08046	GA11967	12.0124	0.509862	6.75269	1.52841e-05
GLEAN_08055	GA21548	5.74264	-0.193476	-3.17087	0.028355
GLEAN_08065	GA27934	6.1054	-0.359714	-4.50868	0.00212721
GLEAN_08070	GA28128	8.22545	-0.162775	-3.05377	0.0350432
GLEAN_08078	GA27942	7.83408	0.444492	3.41994	0.0177938
GLEAN_08112	GA27955	5.20491	-0.274465	-3.27999	0.0234161
GLEAN_08137	GA15170	9.02899	-0.208995	-3.43006	0.0174243
GLEAN_08185	GA18560	14.2537	0.24012	4.30293	0.00319826
GLEAN_08197	GA27983	6.89249	-0.200769	-2.86927	0.0487393
GLEAN_08208	GA27991	8.33111	0.760444	5.68663	0.000168734
GLEAN_08294	GA28025	9.10689	-0.239312	-3.4474	0.0168192
GLEAN_08324	GA21693	6.14539	-0.160188	-3.22237	0.0260758
GLEAN_08344	GA28043	11.5352	0.0981076	3.36516	0.0196904
GLEAN_08346	GA10923	11.8559	0.404458	3.98376	0.00611278
GLEAN_08347	GA10925	13.042	0.22549	4.75167	0.00126831
GLEAN_08354	GA12516	8.66703	0.443438	3.59559	0.0126824
GLEAN_08404	GA28064	8.77731	0.238953	3.89706	0.00715379
GLEAN_08413	GA10268	9.26312	0.365327	3.36214	0.0198134
GLEAN_08414	GA28068	9.32589	1.16924	3.13018	0.0305797
GLEAN_08419	GA17449	12.4853	0.249688	4.33809	0.00301024
GLEAN_08422	GA28071	7.83375	0.722328	6.13148	5.98543e-05
GLEAN_08423	GA28073	6.76741	0.639123	5.97592	8.49276e-05
GLEAN_08430	GA17268	11.4691	-0.701143	-3.20624	0.026745
GLEAN_08441	GA21678	10.776	0.203821	3.79606	0.00859494
GLEAN_08470	GA17617	11.1219	-0.530512	-3.48645	0.0155363
GLEAN_08484	GA12672	6.08567	-0.446853	-4.21277	0.00379492
GLEAN_08504	GA28108	6.91699	0.2006	3.61364	0.0122791
GLEAN_08514	GA28112	5.63839	0.197537	3.15388	0.0292816
GLEAN_08523	GA23292	13.2118	-0.241714	-3.848	0.00780459
GLEAN_08544	GA22869	6.966	-0.348841	-3.16627	0.0285421
GLEAN_08564	GA23193	5.69223	0.180824	3.92153	0.00679296
GLEAN_08605	GA28139	5.27156	-0.255682	-3.21221	0.0265404
GLEAN_08610	GA23984	8.46716	0.31359	3.97559	0.00620035
GLEAN_08611	GA28141	6.66648	0.254172	3.08267	0.0331501
GLEAN_08625	GA28149	6.21913	2.3593	3.75677	0.00925978
GLEAN_08637	GA18607	10.0708	0.730546	5.53911	0.000229209
GLEAN_08640	GA16541	12.4897	0.151271	3.38555	0.0190566
GLEAN_08641	GA19037	12.2805	0.129639	3.47664	0.0157886
GLEAN_08642	GA28155	5.61416	-0.322683	-3.82969	0.00805937
GLEAN_08664	GA28165	6.51717	-0.775073	-3.64873	0.0114489
GLEAN_08667	GA28166	7.14441	-0.463923	-3.73177	0.00968375
GLEAN_08690	GA28178	5.42798	0.217981	4.45804	0.00235746
GLEAN_08697	GA28182	7.28504	-0.289385	-4.38628	0.00271761
GLEAN_08702	GA28185	6.50662	-1.56307	-2.91168	0.0453503
GLEAN_08722	GA19471	15.3133	0.155318	3.38449	0.0190985
GLEAN_08728	GA19576	11.3076	-0.714711	-4.11976	0.00463712
GLEAN_08732	GA19636	6.94676	-0.23935	-3.19286	0.0272524
GLEAN_08740	GA16619	7.18755	-0.536206	-3.44576	0.0168641
GLEAN_08746	GA12188	7.54063	-0.577836	-3.82049	0.00819158
GLEAN_08747	GA12189	9.78795	-0.886482	-3.4299	0.0174243
GLEAN_08753	GA20999	11.848	0.337396	3.68759	0.0106717
GLEAN_08754	GA20992	14.4279	-0.578833	-3.67602	0.0109199
GLEAN_08762	GA17812	10.202	-0.299821	-4.23972	0.00361914
GLEAN_08776	GA11084	11.5423	0.251098	4.60513	0.00173484
GLEAN_08787	GA14278	7.62667	-0.426096	-3.02201	0.0368739
GLEAN_08788	GA14281	10.9525	-0.434057	-3.5323	0.0142551
GLEAN_08792	GA19299	9.46294	0.219415	3.63428	0.0117628
GLEAN_08793	GA19216	12.7754	0.139734	3.05259	0.0351118
GLEAN_08798	GA17796	11.2208	0.235883	6.06932	6.87977e-05
GLEAN_08799	GA17910	10.384	0.269962	5.7934	0.000131742
GLEAN_08801	GA16898	5.99855	0.432006	3.13088	0.0305393
GLEAN_08802	GA28214	9.70615	-0.447613	-4.6462	0.00159975
GLEAN_08809	GA18460	10.5851	-0.225494	-3.0624	0.034434
GLEAN_08817	GA11203	11.2053	-0.775062	-3.06551	0.0342614
GLEAN_08819	GA28217	10.438	0.281839	2.98813	0.039173
GLEAN_08822	GA28219	9.08284	0.747644	5.32093	0.000367211
GLEAN_08830	GA21318	9.71507	-0.776259	-3.05449	0.0350432
GLEAN_08831	GA28223	9.17591	-0.352084	-3.83227	0.00800832
GLEAN_08832	GA21324	8.80178	0.347568	3.78598	0.00877515
GLEAN_08859	GA28238	5.53391	-0.357117	-3.78614	0.00877515
GLEAN_08864	GA21924	8.74126	-0.606499	-3.17328	0.0282541
GLEAN_08876	GA12749	6.67641	0.620313	3.83807	0.00790865
GLEAN_08883	GA14809	12.6481	-0.468745	-3.4149	0.0179754
GLEAN_08891	GA17756	10.6479	0.213088	3.33426	0.0210381
GLEAN_08899	GA28256	5.96825	0.145391	3.20096	0.0268873
GLEAN_08902	GA28259	8.15858	0.127228	3.0071	0.0378228
GLEAN_08905	GA10524	10.9055	0.313199	4.63816	0.00162119
GLEAN_08907	GA12764	8.81804	-0.370368	-3.2059	0.0267537
GLEAN_08909	GA11049	11.4951	0.199288	5.2623	0.00041658
GLEAN_08930	GA28274	6.68766	-0.952672	-5.09532	0.000608505
GLEAN_08938	GA10589	11.0649	-0.471106	-6.71192	1.65588e-05
GLEAN_08958	GA20172	7.54638	0.719744	3.07066	0.0339606
GLEAN_08973	GA28288	10.3963	-0.466748	-3.15844	0.0290051
GLEAN_08974	GA21952	13.391	0.158368	4.07318	0.0051298
GLEAN_08979	GA11338	10.0783	0.349748	5.28854	0.000394638
GLEAN_08990	GA10630	11.5732	0.0957132	2.98113	0.0396971
GLEAN_08993	GA16674	9.81197	0.219433	3.74035	0.00951598
GLEAN_08999	GA12194	6.06101	0.25715	4.92337	0.000890222
GLEAN_09001	GA12634	9.26719	0.304309	4.40979	0.0025923
GLEAN_09002	GA28300	10.0727	-0.580884	-4.67304	0.0015058
GLEAN_09013	GA12627	6.22089	0.319953	5.44121	0.000274398
GLEAN_09016	GA10532	6.41536	0.204726	3.3737	0.0194575
GLEAN_09019	GA11380	13.3427	-0.20557	-3.21252	0.0265404
GLEAN_09038	GA28315	7.8175	0.238631	3.03391	0.0361803
GLEAN_09039	GA28316	6.12726	0.542496	6.58236	2.05223e-05
GLEAN_09040	GA28317	6.15066	0.901007	3.65179	0.0113749
GLEAN_09098	GA28340	9.70448	0.384344	3.48861	0.0155113
GLEAN_09112	GA16780	6.09974	0.192115	3.11133	0.0316881
GLEAN_09117	GA21472	10.4425	-0.272641	-3.14224	0.0298979
GLEAN_09121	GA28352	9.82864	0.253733	4.00463	0.00587299
GLEAN_09128	GA17458	10.9122	0.171181	3.15247	0.0293254
GLEAN_09129	GA17755	8.50069	0.269531	3.34678	0.0205217
GLEAN_09133	GA13431	12.8337	0.121452	3.27238	0.0237666
GLEAN_09135	GA17955	13.5511	0.169116	3.32682	0.021323
GLEAN_09139	GA17964	10.8451	0.12121	2.90449	0.045902
GLEAN_09141	GA28357	10.1856	0.201037	3.12454	0.0308522
GLEAN_09160	GA18429	7.70228	-1.10955	-4.19058	0.00398067
GLEAN_09161	GA18507	8.66537	-0.547051	-4.52587	0.00205451
GLEAN_09162	GA18512	13.5814	-1.20857	-8.01325	9.18696e-07
GLEAN_09178	GA18548	7.47315	-0.479921	-4.25836	0.00350352
GLEAN_09182	GA12006	6.61359	-0.896358	-4.204	0.00388164
GLEAN_09184	GA12022	12.3872	0.192792	4.1248	0.00458543
GLEAN_09191	GA18699	12.4394	0.232547	3.65408	0.0113362
GLEAN_09198	GA20325	12.6263	-0.538103	-3.24747	0.0248548
GLEAN_09214	GA12592	9.09677	0.240236	3.03109	0.0363011
GLEAN_09233	GA28393	8.78773	0.309728	3.62705	0.0119516
GLEAN_09234	GA14626	8.9605	0.30785	2.89364	0.0466951
GLEAN_09235	GA28394	9.42522	0.300027	5.67735	0.000171759
GLEAN_09239	GA19967	6.9463	0.506497	5.11566	0.00058411
GLEAN_09249	GA11414	7.28861	0.262674	3.02219	0.0368739
GLEAN_09279	GA12622	12.2596	0.3534	5.38261	0.000310597
GLEAN_09285	GA20548	11.6913	-0.116043	-3.0453	0.0355319
GLEAN_09286	GA20549	9.87231	0.247827	4.0136	0.00575047
GLEAN_09288	GA20625	10.8722	0.331266	3.97269	0.00622337
GLEAN_09290	GA11088	11.4626	-0.88512	-3.20173	0.026869
GLEAN_09294	GA10608	9.67	0.207751	2.95894	0.0413979
GLEAN_09295	GA28421	8.67313	-0.370062	-3.02751	0.036498
GLEAN_09313	GA28427	7.71527	0.406398	3.36727	0.0196297
GLEAN_09315	GA12996	12.2144	0.162236	4.07504	0.00511533
GLEAN_09383	GA11341	12.807	0.137259	3.52517	0.0144334
GLEAN_09384	GA12628	13.9468	0.210452	3.40578	0.0183438
GLEAN_09404	GA28477	9.6855	0.42922	7.12056	6.25114e-06
GLEAN_09410	GA21600	10.385	0.194008	2.92676	0.0440338
GLEAN_09422	GA28486	11.9058	0.224237	3.25779	0.0243987
GLEAN_09434	GA16837	10.7247	0.158842	3.27356	0.0237211
GLEAN_09436	GA20022	11.8546	-0.209414	-4.42448	0.00251261
GLEAN_09440	GA14343	7.35768	0.861057	6.87168	1.14384e-05
GLEAN_09441	GA14344	12.2811	0.171879	3.14271	0.0298944
GLEAN_09447	GA20784	11.2635	0.136172	3.29824	0.0225881
GLEAN_09449	GA20832	9.86019	0.188249	3.02744	0.036498
GLEAN_09452	GA28496	8.68394	-0.34936	-3.29744	0.0226087
GLEAN_09454	GA28498	9.4655	-0.44024	-3.93438	0.00667044
GLEAN_09461	GA28500	9.69682	1.28545	2.93981	0.0428824
GLEAN_09467	GA18625	13.3076	0.170044	3.05586	0.0349749
GLEAN_09468	GA28504	11.569	0.159981	2.88564	0.0472949
GLEAN_09482	GA28512	5.85124	0.256806	3.77055	0.00903533
GLEAN_09484	GA28513	9.28702	0.282918	3.29324	0.022823
GLEAN_09488	GA12009	11.5982	-0.957806	-5.96011	8.79784e-05
GLEAN_09496	GA18471	7.88482	-0.402847	-3.61483	0.0122669
GLEAN_09511	GA12099	10.9952	-0.249123	-3.49284	0.0154253
GLEAN_09524	GA28526	10.2388	0.288277	3.61994	0.0121529
GLEAN_09529	GA10936	11.3644	-0.606261	-4.77027	0.00121668
GLEAN_09531	GA10937	7.96511	-0.19995	-2.95444	0.0416668
GLEAN_09539	GA28532	8.03363	1.15969	3.40926	0.0181948
GLEAN_09563	GA21197	10.0273	0.330973	4.58425	0.00181484
GLEAN_09581	GA28551	6.26321	-0.217597	-3.5737	0.01321
GLEAN_09591	GA16938	9.12961	0.246331	3.67368	0.0109621
GLEAN_09593	GA11767	9.21457	0.2511	2.88703	0.0472128
GLEAN_09601	GA13965	10.7735	0.172107	3.46966	0.0160398
GLEAN_09603	GA10060	9.97112	0.234907	3.11277	0.0316019
GLEAN_09619	GA20722	10.1303	0.18249	3.14338	0.0298742
GLEAN_09629	GA16669	6.6782	0.304957	4.10305	0.00481441
GLEAN_09631	GA28566	10.0943	0.343844	4.64474	0.00160329
GLEAN_09637	GA28568	10.5132	-0.768	-3.94838	0.00653066
GLEAN_09640	GA12611	12.2092	-0.256215	-3.08962	0.032845
GLEAN_09641	GA28569	9.13598	0.229792	4.19335	0.00396919
GLEAN_09642	GA12610	11.5691	0.559878	6.58494	2.05223e-05
GLEAN_09645	GA12609	9.48372	-0.149877	-3.3137	0.0218864
GLEAN_09650	GA17411	10.5703	0.413361	3.9326	0.00669708
GLEAN_09658	GA16604	8.43163	-0.34047	-3.01969	0.0369702
GLEAN_09666	GA22148	10.7781	0.175117	3.81388	0.00830638
GLEAN_09678	GA17694	9.03316	0.193261	2.91224	0.0453264
GLEAN_09683	GA28585	7.78073	0.926365	4.53722	0.0020019
GLEAN_09688	GA28589	11.2028	-0.205939	-4.51889	0.00208544
GLEAN_09707	GA28600	5.52493	0.133446	3.26326	0.0241763
GLEAN_09710	GA11335	10.6599	0.217731	4.10631	0.00478787
GLEAN_09711	GA11337	7.89438	0.638448	6.08046	6.74285e-05
GLEAN_09718	GA10409	8.19288	0.210113	3.00785	0.0377871
GLEAN_09720	GA28607	7.28662	-0.247476	-3.58468	0.0129484
GLEAN_09732	GA20367	9.35806	0.7386	3.10061	0.0323813
GLEAN_09742	GA21506	10.2951	0.183688	3.69583	0.0105009
GLEAN_09744	GA28613	7.58667	-0.256012	-3.10699	0.0319834
GLEAN_09747	GA28616	6.68198	0.146824	2.92875	0.0439075
GLEAN_09751	GA28618	8.25353	0.261894	3.66685	0.0110879
GLEAN_09763	GA19900	12.0271	0.276597	5.03063	0.000698776
GLEAN_09767	GA12747	7.26378	-0.275557	-3.02032	0.0369702
GLEAN_09769	GA10306	13.3194	0.189115	3.2896	0.0229757
GLEAN_09782	GA21953	10.455	0.384021	3.79493	0.00859981
GLEAN_09787	GA28634	7.05775	-0.553608	-3.65285	0.0113655
GLEAN_09799	GA21741	11.4204	0.253904	3.93827	0.00663317
GLEAN_09801	GA28640	5.85185	0.316625	5.01628	0.000718977
GLEAN_09802	GA28641	8.33859	0.545826	3.39906	0.0185939
GLEAN_09803	GA21307	10.5665	-0.581594	-3.51945	0.0145649
GLEAN_09811	GA19240	11.5936	-0.654584	-3.30966	0.0220561
GLEAN_09832	GA12154	8.29793	-0.324004	-3.08855	0.0328655
GLEAN_09833	GA18014	10.3199	0.255404	3.2128	0.0265404
GLEAN_09836	GA28651	11.4504	0.35587	5.88467	0.00010407
GLEAN_09838	GA18136	10.8152	0.226892	2.97059	0.0404337
GLEAN_09846	GA11153	9.52698	-0.736627	-6.10679	6.3579e-05
GLEAN_09849	GA28655	10.3517	0.166401	3.17702	0.0280445
GLEAN_09852	GA12030	6.66805	-0.381824	-6.13755	5.91849e-05
GLEAN_09860	GA11753	9.09388	-0.447248	-4.28913	0.003297
GLEAN_09861	GA11775	6.93543	0.809268	3.85232	0.00774833
GLEAN_09863	GA17958	10.7266	0.165077	3.09704	0.0325509
GLEAN_09881	GA19246	9.93775	-0.406368	-3.93086	0.00671584
GLEAN_09883	GA16616	11.036	0.258143	3.29842	0.0225881
GLEAN_09887	GA19261	13.4747	-0.556502	-3.4943	0.0153938
GLEAN_09890	GA19269	10.4995	0.22992	2.98233	0.0396511
GLEAN_09938	GA28684	8.14629	0.248711	3.7767	0.00892181
GLEAN_09939	GA28685	5.14685	-0.196975	-3.07833	0.0334402
GLEAN_09943	GA22211	5.90233	-0.277591	-3.05163	0.0351644
GLEAN_09947	GA28686	15.9056	0.158531	3.89563	0.00716772
GLEAN_09979	GA28689	6.47022	0.630291	5.6539	0.00018068
GLEAN_10022	GA29198	6.66939	-0.169463	-3.36674	0.019632
GLEAN_10025	GA28698	5.70086	-0.131053	-3.33559	0.0209895
GLEAN_10072	GA28713	5.60077	-1.18051	-3.56078	0.0135041
GLEAN_10077	GA22406	5.92374	-0.171563	-2.94578	0.0423476
GLEAN_10081	GA28718	6.43675	-0.180367	-3.72476	0.00982671
GLEAN_10082	GA25505	8.75458	-2.13425	-5.02295	0.000710909
GLEAN_10087	GA28720	10.1874	0.156278	3.43717	0.0171642
GLEAN_10108	GA28726	12.0582	0.661337	5.61697	0.000192385
GLEAN_10120	GA28730	8.15953	0.571829	4.98675	0.000773102
GLEAN_10148	GA28741	11.0282	0.235025	3.17627	0.0280781
GLEAN_10152	GA29241	7.36332	-2.95362	-9.16392	6.6451e-08
GLEAN_10162	GA11129	11.0745	0.163653	3.76959	0.00904391
GLEAN_10164	GA15234	8.24572	0.459542	5.49453	0.000247802
GLEAN_10167	GA28751	10.0552	0.410769	4.66642	0.00152583
GLEAN_10178	GA28759	10.7925	0.192618	3.04677	0.0354536
GLEAN_10192	GA12036	11.08	-0.814741	-4.33422	0.00303154
GLEAN_10193	GA14474	6.04135	-0.463577	-6.5999	2.00325e-05
GLEAN_10198	GA22161	10.9181	-1.72728	-5.21864	0.000457431
GLEAN_10203	GA10016	9.9686	-0.670289	-4.03214	0.00552369
GLEAN_10209	GA28769	8.08044	0.451273	3.51954	0.0145649
GLEAN_10219	GA14184	11.3306	0.139217	2.9705	0.0404337
GLEAN_10227	GA20659	12.3168	0.122249	3.23026	0.0256228
GLEAN_10229	GA20684	9.4539	-0.827301	-3.14595	0.029688
GLEAN_10230	GA20716	11.2493	-0.984169	-4.43746	0.00244651
GLEAN_10231	GA20729	9.82418	-0.670017	-3.08814	0.0328655
GLEAN_10261	GA20382	9.60784	0.220376	3.01861	0.0370351
GLEAN_10270	GA28792	5.98906	0.244891	3.08709	0.0328945
GLEAN_10273	GA20502	6.33562	-0.649032	-6.747	1.52841e-05
GLEAN_10277	GA16505	6.28564	-0.274324	-3.92765	0.0067483
GLEAN_10282	GA16508	8.46614	-0.465855	-3.09903	0.0324332
GLEAN_10286	GA17788	10.3221	0.289477	3.80829	0.00839841
GLEAN_10311	GA28809	7.97849	-0.515145	-4.22904	0.00367793
GLEAN_10316	GA28810	10.3641	-0.187493	-3.42261	0.0176891
GLEAN_10324	GA19190	10.5334	-0.47034	-2.89915	0.0463322
GLEAN_10325	GA19250	11.5364	-0.715067	-2.95724	0.0414846
GLEAN_10330	GA28815	5.99752	-0.369769	-5.76811	0.000139101
GLEAN_10339	GA10478	15.9147	-0.218847	-3.14706	0.0296174
GLEAN_10349	GA10622	11.8516	-0.185811	-3.58829	0.0128702
GLEAN_10353	GA10547	12.9429	0.143335	3.7555	0.00928466
GLEAN_10357	GA16339	5.79516	0.625884	6.61396	1.95835e-05
GLEAN_10391	GA19832	12.8817	-0.331044	-4.88345	0.000969736
GLEAN_10393	GA14329	6.26011	-0.599205	-4.18547	0.00401368
GLEAN_10396	GA28844	12.4156	-0.871199	-4.68214	0.00147193
GLEAN_10398	GA28847	10.0908	-0.388948	-4.20269	0.00389106
GLEAN_10401	GA20265	5.88283	0.317814	3.00244	0.0382271
GLEAN_10402	GA14833	6.49408	0.386352	6.89297	1.08724e-05
GLEAN_10408	GA28852	8.94667	-0.325711	-2.97297	0.0402722
GLEAN_10413	GA10659	8.05709	-0.267054	-4.2308	0.00367196
GLEAN_10420	GA16431	5.28893	0.349429	3.0752	0.0336814
GLEAN_10427	GA17997	9.79424	0.169149	3.61793	0.0122055
GLEAN_10436	GA16224	9.04814	-0.484095	-3.53892	0.0141062
GLEAN_10441	GA15910	10.9149	0.159379	3.21031	0.02663
GLEAN_10442	GA17213	9.12846	-0.337684	-3.98595	0.00608862
GLEAN_10443	GA28866	11.7449	-0.402664	-5.47397	0.000259497
GLEAN_10444	GA28867	5.68396	0.281615	2.95477	0.0416583
GLEAN_10452	GA16802	13.8891	0.218151	3.29105	0.0229145
GLEAN_10456	GA28871	11.031	-0.933344	-4.17831	0.00406921
GLEAN_10472	GA16367	10.766	0.306987	3.78972	0.00870296
GLEAN_10474	GA28879	10.42	0.134613	2.92729	0.0439956
GLEAN_10475	GA16563	12.134	0.117708	2.87432	0.0482882
GLEAN_10480	GA21395	12.6482	0.230749	4.03685	0.00546569
GLEAN_10482	GA28882	10.4879	0.213156	3.02793	0.036498
GLEAN_10484	GA12722	11.001	0.168416	3.42475	0.0176103
GLEAN_10486	GA21380	14.102	-0.861489	-3.77651	0.00892181
GLEAN_10497	GA28891	5.02895	-0.182178	-3.10426	0.0321446
GLEAN_10532	GA11613	10.1573	0.263142	4.79572	0.0011688
GLEAN_10533	GA28911	5.3296	-0.401001	-3.50628	0.0149816
GLEAN_10536	GA11531	5.91155	0.162178	3.49556	0.0153519
GLEAN_10553	GA28923	7.58382	0.201531	2.91073	0.0454392
GLEAN_10580	GA28943	9.66202	0.323438	3.20717	0.0267338
GLEAN_10596	GA28952	11.5714	0.138171	3.19928	0.0269475
GLEAN_10600	GA28954	6.43141	0.472717	3.34547	0.0205688
GLEAN_10601	GA18687	6.07439	0.823422	2.99068	0.0390861
GLEAN_10647	GA16564	10.8609	0.213903	4.08281	0.00502696
GLEAN_10666	GA28982	7.70165	-1.0698	-5.38345	0.000310597
GLEAN_10668	GA22095	11.8055	0.276303	3.34187	0.0207161
GLEAN_10677	GA15506	10.1371	-0.261961	-4.82146	0.00110646
GLEAN_10678	GA15480	11.4781	0.24242	3.8775	0.00740712
GLEAN_10682	GA15487	11.5445	0.12464	3.20628	0.026745
GLEAN_10702	GA11720	6.87696	0.709247	4.23555	0.00363792
GLEAN_10706	GA10664	13.3649	-0.279667	-4.78456	0.00119086
GLEAN_10707	GA16396	10.4391	0.267495	5.56356	0.000218774
GLEAN_10725	GA19575	9.59268	-0.552595	-3.49116	0.0154479
GLEAN_10731	GA19598	11.7038	0.390191	5.57229	0.000214069
GLEAN_10738	GA10796	6.56385	0.492344	3.57391	0.01321
GLEAN_10748	GA21254	8.89014	0.275486	5.31362	0.000372629
GLEAN_10749	GA21250	10.1787	0.295777	4.91426	0.000903173
GLEAN_10753	GA29006	12.6711	-0.261647	-5.0982	0.000605976
GLEAN_10754	GA29007	12.5825	-0.257126	-2.89418	0.0466522
GLEAN_10756	GA21247	6.62257	0.28687	3.92658	0.0067483
GLEAN_10760	GA21243	11.3079	-0.577474	-3.80265	0.0084846
GLEAN_10763	GA29010	11.957	0.207193	3.02763	0.036498
GLEAN_10764	GA10521	11.1664	0.221563	3.82015	0.00819158
GLEAN_10775	GA10473	11.0005	-0.428644	-3.29769	0.0226074
GLEAN_10791	GA21778	9.97508	0.331807	3.55971	0.0135337
GLEAN_10804	GA15914	12.1901	0.115963	3.06853	0.0340795
GLEAN_10807	GA29030	6.70561	0.566075	5.1466	0.000540757
GLEAN_10818	GA29036	7.38279	-0.970731	-5.05033	0.000676537
GLEAN_10848	GA14804	10.7372	0.129647	3.08279	0.0331501
GLEAN_10859	GA13631	11.621	-0.549234	-3.73904	0.00951598
GLEAN_10868	GA21423	8.04297	-0.619112	-4.64124	0.00161323
GLEAN_10871	GA29058	9.84441	-0.399252	-2.95034	0.0420103
GLEAN_10879	GA21464	11.2598	-1.0068	-3.96317	0.00633135
GLEAN_10880	GA29061	10.3947	-0.856345	-4.46859	0.00229752
GLEAN_10882	GA16518	12.4056	0.237049	3.60598	0.0124763
GLEAN_10894	GA14200	10.2085	0.380552	4.77936	0.00119817
GLEAN_10895	GA21473	8.36723	-0.502592	-4.02118	0.00565317
GLEAN_10899	GA29071	7.50987	0.325852	3.41471	0.0179754
GLEAN_10910	GA29075	5.57643	-0.16085	-3.80326	0.00847809
GLEAN_10911	GA29076	5.86581	-0.196081	-4.61799	0.00169378
GLEAN_10915	GA14559	12.0658	0.189171	3.61371	0.0122791
GLEAN_10922	GA29080	10.4611	0.244347	3.87649	0.0074129
GLEAN_10923	GA20925	7.41434	-0.271605	-3.21735	0.0262827
GLEAN_10924	GA21070	11.9378	-0.211076	-3.25356	0.024602
GLEAN_10934	GA29088	9.6046	-0.473788	-3.60469	0.0124854
GLEAN_10947	GA29092	6.60555	0.308232	4.02235	0.00564085
GLEAN_10958	GA29097	5.53095	-0.232805	-3.0625	0.034434
GLEAN_11056	GA29129	7.92478	-0.424718	-4.12886	0.00454362
GLEAN_11058	GA29132	11.841	-0.351856	-4.10057	0.00483038
GLEAN_11073	GA29138	7.2244	-1.10935	-3.3834	0.0191298
GLEAN_11100	GA29151	6.54149	0.165924	3.57929	0.0130609
GLEAN_11117	GA29158	7.65077	-0.353055	-3.84228	0.00787705
GLEAN_11219	GA29202	11.3094	0.212292	4.10534	0.00479504
GLEAN_11230	GA21119	10.8311	0.198483	3.83457	0.00796404
GLEAN_11241	GA22767	6.66606	-0.188216	-2.85743	0.0497201
GLEAN_11285	GA29236	6.85909	-0.26557	-3.08676	0.0328978
GLEAN_11318	GA22243	5.76793	-0.522306	-3.53226	0.0142551
GLEAN_11375	GA29264	5.13516	0.15278	2.90354	0.0459657
GLEAN_11406	GA29280	10.5955	0.142349	3.35706	0.0200362
GLEAN_11424	GA12809	11.3694	0.116273	2.92905	0.0439075
GLEAN_11434	GA18211	11.4107	0.959833	3.18375	0.0276819
GLEAN_11440	GA29296	8.18769	-0.315484	-3.39982	0.0185681
GLEAN_11444	GA16628	10.37	0.179674	3.58387	0.0129672
GLEAN_11451	GA29301	6.66475	-0.829741	-3.95651	0.00641615
GLEAN_11470	GA29313	5.84134	0.278823	4.06988	0.00515945
GLEAN_11471	GA18215	7.17944	-0.359326	-2.86151	0.0493816
GLEAN_11476	GA18651	8.85289	0.241369	3.87489	0.00741719
GLEAN_11479	GA18688	11.6603	0.480525	5.65969	0.00017844
GLEAN_11480	GA18542	10.6184	0.251224	5.25569	0.000420153
GLEAN_11481	GA29318	11.3872	-0.479683	-3.12945	0.0306219
GLEAN_11484	GA18340	11.877	0.117463	3.51666	0.0146446
GLEAN_11494	GA29322	4.97066	-0.221631	-2.85752	0.0497201
GLEAN_11535	GA24011	7.5535	-0.188939	-3.96313	0.00633135
GLEAN_11593	GA24034	5.7321	-0.94469	-4.24501	0.00358966
GLEAN_11630	GA22213	13.9376	-1.14182	-5.42318	0.000283377
GLEAN_11650	GA25617	10.1921	0.45741	5.54913	0.000225404
GLEAN_11654	GA10424	6.85488	0.580512	7.01158	8.05642e-06
GLEAN_11675	GA22229	6.92069	-0.202025	-3.23747	0.0252842
GLEAN_11704	GA22249	7.08291	0.347883	5.72412	0.000154661
GLEAN_11720	GA22253	10.8348	0.151826	2.99871	0.0384672
GLEAN_11748	GA17129	11.5524	0.120181	3.52714	0.0143874
GLEAN_11757	GA12510	10.9556	0.153881	3.45262	0.0166392
GLEAN_11777	GA17638	11.7869	0.11992	3.26656	0.0240107
GLEAN_11804	GA17072	9.03968	0.235287	2.88456	0.0473782
GLEAN_11808	GA13601	5.1399	0.172801	3.0884	0.0328655
GLEAN_11816	GA13599	6.42556	0.914736	3.53623	0.0141689
GLEAN_11817	GA13598	8.70875	-0.444159	-3.97382	0.00621747
GLEAN_11824	GA22308	7.02561	0.319332	4.62411	0.00167535
GLEAN_11833	GA19680	8.46932	0.338754	4.27247	0.00342801
GLEAN_11836	GA19703	7.52137	-0.833493	-6.34459	3.55355e-05
GLEAN_11839	GA22314	11.2826	-0.230758	-4.26455	0.00345774
GLEAN_11841	GA22315	12.5172	-0.50698	-4.57552	0.00185129
GLEAN_11842	GA20067	6.94666	0.753427	7.92811	1.08314e-06
GLEAN_11844	GA20097	7.44893	0.635837	4.76516	0.00122962
GLEAN_11854	GA19561	8.40053	0.191676	2.94938	0.0420548
GLEAN_11882	GA22328	10.8915	0.344211	3.81293	0.00832071
GLEAN_11890	GA13458	12.6584	0.339154	4.54601	0.00197481
GLEAN_11914	GA22347	12.3849	0.198089	3.38297	0.0191389
GLEAN_11915	GA19727	11.4398	0.205045	4.83365	0.001083
GLEAN_11916	GA19718	9.06798	-0.277144	-4.25606	0.00352194
GLEAN_11923	GA12352	13.203	-0.348043	-5.18278	0.000498778
GLEAN_11931	GA22359	7.63199	-0.421766	-3.71511	0.0100257
GLEAN_11932	GA21967	11.795	-0.464803	-3.44439	0.0169111
GLEAN_11933	GA22360	5.28222	0.38619	5.1509	0.000537268
GLEAN_11942	GA22363	7.10547	0.409	3.23788	0.025274
GLEAN_11950	GA23730	8.10311	0.292062	4.55245	0.00196152
GLEAN_11954	GA13736	11.2232	-0.171047	-3.09451	0.0326641
GLEAN_11957	GA22370	13.207	0.192224	2.98444	0.0394827
GLEAN_11967	GA18159	10.2346	0.162975	3.04686	0.0354536
GLEAN_11968	GA18161	8.68026	0.387762	2.95599	0.0415989
GLEAN_11969	GA18164	10.3636	0.135084	3.37002	0.0195484
GLEAN_11977	GA17719	12.4564	-0.477552	-2.88719	0.0472128
GLEAN_11979	GA15916	10.4032	0.249462	4.40665	0.002603
GLEAN_11980	GA14034	11.8832	0.160179	5.14283	0.000545158
GLEAN_11989	GA22383	11.3441	-0.483611	-2.99035	0.0391005
GLEAN_11994	GA22386	10.6143	0.170343	3.34314	0.0206854
GLEAN_11995	GA17197	11.9207	0.143968	3.12776	0.030737
GLEAN_11996	GA22387	6.23448	0.286117	3.18933	0.0274307
GLEAN_12013	GA20293	10.5022	0.14895	3.70222	0.0103504
GLEAN_12023	GA22403	7.48043	0.467603	3.37798	0.0193226
GLEAN_12025	GA15732	10.8259	0.210214	2.9889	0.0391328
GLEAN_12029	GA22407	10.5655	-0.524086	-3.59123	0.0128065
GLEAN_12039	GA22415	5.76347	-0.159332	-2.94183	0.0426995
GLEAN_12085	GA22426	9.14941	0.293691	2.94777	0.04217
GLEAN_12167	GA22458	6.3057	-1.1988	-2.85765	0.0497201
GLEAN_12199	GA22467	5.68085	-0.513165	-4.69744	0.00142795
GLEAN_12210	GA22478	11.9313	0.253914	3.52529	0.0144334
GLEAN_12229	GA22484	6.91748	0.78301	7.14264	6.02588e-06
GLEAN_12279	GA22508	11.1892	0.177532	4.75271	0.00126733
GLEAN_12288	GA15017	11.4401	0.124357	3.43314	0.0173186
GLEAN_12289	GA15125	7.25163	-0.292237	-4.24251	0.00360551
GLEAN_12293	GA22511	9.72325	-0.248596	-4.47681	0.00226326
GLEAN_12298	GA17182	10.7939	0.24095	3.67426	0.0109541
GLEAN_12299	GA14323	11.8908	0.339778	4.97113	0.000797921
GLEAN_12324	GA22521	7.70322	-0.223907	-3.71528	0.0100257
GLEAN_12377	GA22543	6.84997	0.730022	4.17223	0.00410818
GLEAN_12383	GA22545	6.13868	-0.340691	-5.51988	0.000237785
GLEAN_12387	GA22546	6.58677	-0.505891	-3.59165	0.0128055
GLEAN_12388	GA21535	6.23904	-0.828765	-4.48991	0.00220912
GLEAN_12389	GA22547	5.51803	-0.351788	-3.26915	0.0239132
GLEAN_12391	GA22548	6.13359	-0.548616	-3.46724	0.0160893
GLEAN_12393	GA23270	5.79728	-0.513369	-4.2542	0.00353594
GLEAN_12446	GA22563	8.58766	0.273337	4.22371	0.0037115
GLEAN_12453	GA22567	6.26159	0.287472	3.82921	0.00806058
GLEAN_12458	GA11481	6.82022	0.273322	3.44183	0.0169584
GLEAN_12459	GA22571	7.72729	1.03828	6.74634	1.52841e-05
GLEAN_12465	GA22573	10.5333	-0.782684	-4.10633	0.00478787
GLEAN_12472	GA11776	7.52139	0.528162	6.25015	4.43799e-05
GLEAN_12474	GA22578	7.66319	-0.629664	-6.25815	4.37944e-05
GLEAN_12477	GA13867	9.56455	0.397203	3.97904	0.00615661
GLEAN_12488	GA22589	11.1435	0.296745	4.06085	0.00524261
GLEAN_12492	GA11022	8.64454	-0.447832	-3.74712	0.00944591
GLEAN_12493	GA22593	12.8335	-0.481743	-4.9998	0.000748941
GLEAN_12494	GA16662	7.54049	0.384018	3.55582	0.0136385
GLEAN_12495	GA13953	5.45004	0.421192	3.88776	0.00726139
GLEAN_12498	GA22596	6.71924	0.11515	2.95952	0.0413594
GLEAN_12505	GA22600	6.98298	1.6514	3.8204	0.00819158
GLEAN_12506	GA22601	10.0419	0.393992	4.73717	0.00130032
GLEAN_12513	GA20890	11.5642	-0.151693	-2.92404	0.0442321
GLEAN_12522	GA14201	11.7183	0.265909	3.80548	0.00844117
GLEAN_12535	GA22613	7.50865	0.285481	5.00595	0.000737363
GLEAN_12540	GA22618	8.4963	1.34175	8.8476	1.43553e-07
GLEAN_12544	GA22620	5.78836	0.323018	3.0333	0.0361831
GLEAN_12545	GA22621	5.82364	0.361825	3.31242	0.0219343
GLEAN_12547	GA15360	10.9352	0.505084	4.92621	0.000885673
GLEAN_12560	GA13676	7.81088	-0.625615	-4.05777	0.00524261
GLEAN_12561	GA17094	10.8629	-0.5441	-7.83174	1.29719e-06
GLEAN_12565	GA14089	8.61775	-0.457434	-4.98886	0.000771747
GLEAN_12566	GA14088	11.4846	-0.775448	-5.10757	0.000590975
GLEAN_12575	GA17013	5.80018	-0.246338	-4.52945	0.00203676
GLEAN_12581	GA17725	8.86926	0.825781	3.19873	0.0269698
GLEAN_12586	GA18331	9.14419	-0.736841	-5.09474	0.000608505
GLEAN_12599	GA13265	11.5777	0.142775	3.09538	0.032649
GLEAN_12608	GA22648	11.4177	0.227526	3.42616	0.0175543
GLEAN_12610	GA16389	11.4672	-0.725553	-3.93755	0.00663936
GLEAN_12611	GA22650	10.0475	0.400835	4.39171	0.00269257
GLEAN_12613	GA19452	7.56176	0.339322	3.73994	0.00951598
GLEAN_12641	GA22667	8.4087	0.432357	5.64109	0.000185035
GLEAN_12649	GA23678	9.36415	0.258708	5.53351	0.00023208
GLEAN_12654	GA22671	13.1334	0.326705	6.43253	2.91421e-05
GLEAN_12656	GA14112	9.29604	-0.505147	-4.70295	0.00141432
GLEAN_12675	GA21850	7.24866	-0.657403	-3.50233	0.0151122
GLEAN_12679	GA11686	5.51922	0.134509	3.12686	0.0307477
GLEAN_12680	GA12959	11.4514	0.155573	3.76434	0.00912273
GLEAN_12683	GA11497	12.0465	0.287769	4.4455	0.00241169
GLEAN_12686	GA14216	13.236	0.204367	2.94089	0.0427831
GLEAN_12689	GA22686	11.2936	0.249816	4.05922	0.00524261
GLEAN_12696	GA22691	7.0241	-0.548058	-3.08217	0.0331743
GLEAN_12700	GA11471	7.34631	0.44481	4.32407	0.00309067
GLEAN_12702	GA16968	8.87236	0.451416	2.99886	0.0384672
GLEAN_12704	GA17426	9.86202	-0.458186	-2.89435	0.0466522
GLEAN_12706	GA22699	11.4171	0.2194	2.88407	0.0473782
GLEAN_12709	GA13130	5.40623	0.681096	2.86897	0.0487549
GLEAN_12722	GA22709	5.58496	0.201664	3.93934	0.00662009
GLEAN_12751	GA13244	11.3769	-0.14197	-3.03657	0.0360568
GLEAN_12752	GA13236	11.6142	0.206061	5.25811	0.000418916
GLEAN_12805	GA22743	7.38075	-0.438908	-3.32222	0.0215254
GLEAN_12811	GA22746	8.5688	-0.261205	-2.98907	0.0391328
GLEAN_12821	GA13916	11.2509	0.292483	5.66429	0.000177763
GLEAN_12826	GA22751	10.2739	-0.405026	-4.07097	0.00515278
GLEAN_12830	GA15118	7.84442	0.417564	3.94106	0.00661702
GLEAN_12831	GA22753	6.66003	-0.713835	-3.8403	0.00788489
GLEAN_12837	GA22760	6.75944	0.594224	3.8752	0.00741719
GLEAN_12863	GA22774	10.5043	0.276716	3.50311	0.0150907
GLEAN_12866	GA22777	7.08589	0.257567	3.61508	0.0122669
GLEAN_12888	GA22792	13.6385	0.172482	3.63462	0.0117613
GLEAN_12905	GA22801	10.1095	-0.332426	-3.07029	0.0339755
GLEAN_12916	GA19443	7.73095	-0.404439	-3.10812	0.0319057
GLEAN_12924	GA12712	11.2419	0.177155	3.01985	0.0369702
GLEAN_12931	GA22817	11.7515	0.50791	3.91679	0.00687079
GLEAN_12932	GA12852	11.5135	0.213839	4.69739	0.00142795
GLEAN_12948	GA13116	9.44081	0.275007	3.85317	0.00773993
GLEAN_12951	GA14574	5.96303	0.383423	3.81067	0.00835245
GLEAN_12955	GA21609	9.7591	0.242811	3.45303	0.0166392
GLEAN_12960	GA14020	11.7255	0.171158	2.93691	0.0430822
GLEAN_12961	GA22832	7.93521	-0.273337	-3.19383	0.0271976
GLEAN_12970	GA12235	12.0533	0.154167	4.98424	0.000775854
GLEAN_12979	GA22845	11.7009	1.19839	3.42287	0.0176885
GLEAN_12985	GA13270	12.2956	0.271885	4.06885	0.00516821
GLEAN_13002	GA22853	8.07084	0.328017	4.45193	0.0023918
GLEAN_13003	GA22854	11.4261	0.206936	6.7621	1.52716e-05
GLEAN_13007	GA14771	9.47261	-0.70205	-3.43603	0.0172059
GLEAN_13012	GA18256	9.12379	0.233527	3.58697	0.0129074
GLEAN_13016	GA12981	12.9024	0.439515	9.55635	2.8713e-08
GLEAN_13020	GA22860	7.23464	0.356015	4.85066	0.00103977
GLEAN_13037	GA22864	11.3978	0.187887	3.79484	0.00859981
GLEAN_13043	GA17816	9.14621	0.276096	3.63821	0.0116815
GLEAN_13049	GA22867	8.57664	-0.48738	-2.90622	0.0457775
GLEAN_13050	GA12240	11.3494	0.344625	3.44337	0.0169199
GLEAN_13053	GA15565	9.95306	0.148353	2.85626	0.0498452
GLEAN_13061	GA22876	6.19199	0.63688	7.45051	3.20078e-06
GLEAN_13086	GA13114	11.3268	-0.735869	-3.85002	0.00777563
GLEAN_13092	GA22890	5.87842	-0.630213	-3.0713	0.0339435
GLEAN_13098	GA22896	15.0213	-0.51132	-3.26171	0.0242625
GLEAN_13102	GA19192	12.0304	-0.254425	-4.72371	0.00134746
GLEAN_13124	GA15765	11.031	0.136836	3.57287	0.01321
GLEAN_13138	GA22916	9.05154	-0.366165	-2.93941	0.0428934
GLEAN_13149	GA15371	9.29238	-0.462731	-3.0815	0.0331804
GLEAN_13152	GA15367	6.45021	0.568988	6.15045	5.73364e-05
GLEAN_13175	GA22939	10.8615	-0.480863	-2.91826	0.0447564
GLEAN_13200	GA14032	11.792	-0.305634	-3.08699	0.0328945
GLEAN_13207	GA14849	11.4336	0.227278	4.88093	0.000974537
GLEAN_13245	GA17324	7.82344	0.276002	3.68531	0.0107216
GLEAN_13272	GA17676	8.61984	0.285874	3.80742	0.00841094
GLEAN_13280	GA13248	7.77224	1.07918	7.85417	1.27441e-06
GLEAN_13289	GA10994	12.7442	0.281546	3.99475	0.00597834
GLEAN_13308	GA17592	8.11495	0.257643	2.92519	0.0441309
GLEAN_13311	GA17594	10.3077	0.248833	4.14796	0.00434994
GLEAN_13318	GA17622	8.58686	-0.769096	-4.24854	0.00356327
GLEAN_13331	GA23021	9.47088	-0.723721	-4.17391	0.00409372
GLEAN_13332	GA12822	15.4124	0.178561	4.03663	0.00546569
GLEAN_13337	GA12826	10.4479	0.316706	6.21021	4.89491e-05
GLEAN_13352	GA23027	8.91509	0.613716	5.8998	0.000101181
GLEAN_13391	GA14147	6.49335	0.255855	4.72535	0.00134395
GLEAN_13394	GA23044	9.63069	0.526634	4.57226	0.00186184
GLEAN_13396	GA13257	7.92279	0.407422	2.85411	0.0499877
GLEAN_13400	GA21909	10.9407	0.154241	3.41803	0.0178499
GLEAN_13406	GA21954	11.7107	-0.903946	-3.13316	0.0304225
GLEAN_13426	GA13162	11.4051	0.174498	4.39972	0.00263423
GLEAN_13428	GA15293	10.928	-0.51934	-3.26894	0.0239132
GLEAN_13429	GA15328	10.375	0.223655	3.6277	0.0119416
GLEAN_13451	GA23066	9.48131	0.301635	3.70764	0.0102028
GLEAN_13452	GA23067	10.9264	0.262987	3.73963	0.00951598
GLEAN_13455	GA23069	5.64163	0.307677	3.24696	0.0248586
GLEAN_13457	GA10567	10.9948	0.434283	6.08472	6.70225e-05
GLEAN_13466	GA11429	12.4543	0.108781	3.49243	0.0154253
GLEAN_13471	GA14513	8.85603	0.337573	3.76939	0.00904391
GLEAN_13482	GA15297	12.5722	0.197603	4.60139	0.00174938
GLEAN_13483	GA11138	10.2933	-0.286448	-3.88173	0.00734103
GLEAN_13486	GA21640	11.8076	-0.160686	-2.95956	0.0413594
GLEAN_13490	GA13956	7.28441	0.266963	2.89114	0.0468889
GLEAN_13495	GA23085	7.58143	-0.309636	-3.19925	0.0269475
GLEAN_13496	GA23086	6.30747	-0.237777	-3.02734	0.036498
GLEAN_13501	GA21878	7.63603	0.269698	3.0498	0.0352706
GLEAN_13508	GA20639	8.13667	-0.84979	-6.48132	2.56159e-05
GLEAN_13509	GA20648	9.12129	-0.238349	-3.6025	0.0125314
GLEAN_13520	GA18255	7.88399	0.683437	4.05718	0.00524261
GLEAN_13529	GA23105	7.47244	-0.503051	-3.4116	0.0181165
GLEAN_13534	GA17261	14.5797	0.182509	4.49816	0.00217188
GLEAN_13543	GA23111	6.45754	-0.318905	-4.89958	0.000931304
GLEAN_13568	GA23122	6.10288	0.154814	3.02312	0.0368037
GLEAN_13591	GA21462	11.9942	0.168067	3.43214	0.0173538
GLEAN_13633	GA23151	11.8387	0.167951	3.0708	0.0339606
GLEAN_13641	GA14119	11.3129	-0.533406	-2.89114	0.0468889
GLEAN_13674	GA21611	10.0081	0.252205	3.74266	0.00948719
GLEAN_13675	GA23169	5.85321	-0.257723	-2.86419	0.0491334
GLEAN_13707	GA23185	8.85822	-0.577817	-3.78029	0.00886033
GLEAN_13773	GA23212	15.079	0.298575	3.81056	0.00835245
GLEAN_13793	GA23221	11.736	0.493357	3.1199	0.0311648
GLEAN_13799	GA25157	9.14558	0.386425	4.27123	0.00343327
GLEAN_13800	GA23224	7.38002	-0.634907	-3.65732	0.0113105
GLEAN_13803	GA12862	7.51867	0.203571	3.20915	0.0266736
GLEAN_13823	GA23232	10.0618	-0.485371	-3.69005	0.0106073
GLEAN_13830	GA23235	15.9655	0.136319	3.62011	0.0121529
GLEAN_13835	GA23237	6.2087	0.407859	4.05995	0.00524261
GLEAN_13893	GA23256	8.43637	0.309578	4.44053	0.00244303
GLEAN_13938	GA23269	6.31099	-0.410981	-3.24221	0.0250656
GLEAN_13944	GA23271	6.1927	-1.01769	-5.10873	0.000590975
GLEAN_13982	GA25619	9.08101	0.325455	3.53855	0.0141062
GLEAN_14035	GA23305	11.1099	-0.68377	-3.39491	0.0187033
GLEAN_14080	GA23318	10.2563	0.173536	3.05398	0.0350432
GLEAN_14089	GA21500	12.3773	0.138619	2.88351	0.0474039
GLEAN_14100	GA23326	7.93135	2.46482	5.61957	0.00019179
GLEAN_14115	GA23334	8.99143	-1.95115	-4.11958	0.00463712
GLEAN_14138	GA23345	6.6005	0.211971	3.1883	0.0274907
GLEAN_14151	GA19085	9.69784	0.229999	2.89827	0.0463792
GLEAN_14153	GA20425	8.9828	0.336951	3.23835	0.0252702
GLEAN_14173	GA11947	7.36971	0.290582	4.13792	0.00444312
GLEAN_14182	GA21751	5.65906	-0.879451	-3.1122	0.031632
GLEAN_14192	GA14131	5.64239	-0.280657	-3.55485	0.0136616
GLEAN_14211	GA23367	11.7697	0.589739	3.08789	0.0328693
GLEAN_14217	GA15129	12.4976	-0.62709	-3.20219	0.0268621
GLEAN_14225	GA23374	10.9936	0.293266	3.57314	0.01321
GLEAN_14236	GA23378	5.35618	-0.268103	-3.37578	0.0193865
GLEAN_14243	GA10706	11.0668	0.171534	3.39245	0.0187787
GLEAN_14246	GA17963	11.3655	0.140046	3.19776	0.0270019
GLEAN_14247	GA12241	11.7286	0.225264	2.98076	0.0397159
GLEAN_14270	GA18676	8.89108	0.293284	3.64339	0.0115381
GLEAN_14287	GA18918	11.371	-0.165281	-4.48056	0.0022543
GLEAN_14289	GA14139	10.0961	-1.79581	-3.54762	0.0138554
GLEAN_14301	GA23405	12.9438	-0.148612	-3.97413	0.00621747
GLEAN_14316	GA20476	10.4855	-0.395421	-3.12554	0.0308169
GLEAN_14348	GA15093	12.2508	-0.176384	-3.84408	0.00786854
GLEAN_14354	GA12784	9.44752	0.340709	4.51097	0.00211876
GLEAN_14360	GA13433	12.9335	0.186286	4.82639	0.00109296
GLEAN_14368	GA20861	8.24713	-0.534136	-5.89387	0.00010181
GLEAN_14371	GA23436	11.4582	-0.494773	-2.90705	0.0457644
GLEAN_14372	GA23437	8.56648	0.200363	3.16986	0.0283988
GLEAN_14378	GA18934	10.0751	0.141797	3.38145	0.0191927
GLEAN_14380	GA23439	8.70039	0.193322	3.3217	0.0215417
GLEAN_14387	GA19699	10.2512	-0.902303	-4.17841	0.00406921
GLEAN_14390	GA19713	5.67948	-0.343118	-4.83745	0.00107347
GLEAN_14391	GA19715	9.83601	-0.405786	-3.60437	0.0124863
GLEAN_14392	GA19721	12.9085	0.1878	3.17693	0.0280445
GLEAN_14395	GA10530	11.5792	0.17715	4.48483	0.00223425
GLEAN_14408	GA19760	11.5517	0.162755	5.01673	0.000718977
GLEAN_14419	GA23452	7.74191	0.281683	3.70042	0.0103936
GLEAN_14422	GA20492	14.201	-0.255255	-3.18551	0.0276157
GLEAN_14423	GA16733	9.59603	0.362904	6.66783	1.78881e-05
GLEAN_14464	GA18479	11.3144	0.22219	3.16109	0.0288435
GLEAN_14484	GA20829	9.78917	0.187977	4.54263	0.0019836
GLEAN_14487	GA20817	10.2707	0.213569	3.19484	0.0271403
GLEAN_14488	GA23477	10.4798	0.246213	4.22684	0.00368827
GLEAN_14489	GA11315	11.9138	0.210981	4.11121	0.00473257
GLEAN_14500	GA12316	6.65773	-0.421613	-5.35568	0.000334376
GLEAN_14534	GA13406	10.4689	-0.572979	-4.02725	0.00558867
GLEAN_14543	GA12789	11.5179	0.332367	3.09479	0.0326641
GLEAN_14547	GA12788	5.51948	0.768715	8.13592	7.54398e-07
GLEAN_14552	GA12787	10.671	0.263987	3.9151	0.00689662
GLEAN_14561	GA12759	9.33256	0.241339	3.25903	0.0243624
GLEAN_14570	GA21377	9.47853	0.296668	3.31804	0.0217144
GLEAN_14579	GA10130	10.1219	0.358435	4.91598	0.000903173
GLEAN_14588	GA12769	5.32369	-0.259604	-3.83488	0.00796404
GLEAN_14589	GA20333	12.8207	-0.262883	-3.8894	0.00723493
GLEAN_14594	GA23519	7.6077	-0.261117	-3.54476	0.0139445
GLEAN_14599	GA14884	11.8584	0.258098	4.31867	0.00311651
GLEAN_14600	GA12641	8.71795	-0.279207	-3.0665	0.0341898
GLEAN_14651	GA23537	8.90273	0.333954	4.06493	0.00521414
GLEAN_14655	GA10871	11.5438	0.110038	2.88411	0.0473782
GLEAN_14668	GA19925	12.0671	0.17145	4.78221	0.00119086
GLEAN_14676	GA23545	10.9221	0.259621	3.85978	0.00762395
GLEAN_14689	GA21209	12.4976	0.147985	3.57265	0.01321
GLEAN_14691	GA13279	5.19657	0.229454	3.32242	0.0215254
GLEAN_14703	GA23552	5.52323	-0.449635	-5.70141	0.000163048
GLEAN_14722	GA10680	11.2407	0.38168	4.31271	0.00314746
GLEAN_14733	GA10442	11.7846	0.222232	3.90574	0.0070422
GLEAN_14738	GA23567	9.62784	0.255253	3.09136	0.0327783
GLEAN_14762	GA17338	11.6282	0.204833	2.95496	0.0416583
GLEAN_14765	GA10767	11.0783	0.19606	4.00039	0.0058996
GLEAN_14775	GA23582	7.38633	-0.338476	-4.14194	0.00440911
GLEAN_14784	GA10250	11.9443	0.303376	6.38441	3.26518e-05
GLEAN_14788	GA14345	11.1921	0.396328	3.21712	0.0262827
GLEAN_14803	GA23590	8.05208	-0.373108	-4.61742	0.00169378
GLEAN_14806	GA23591	13.0361	-0.810636	-4.58674	0.00180874
GLEAN_14807	GA21218	12.7099	-0.76697	-4.02671	0.00559057
GLEAN_14816	GA18964	11.2895	-0.195601	-3.11839	0.0312677
GLEAN_14819	GA16767	9.68291	0.150137	3.25135	0.0247027
GLEAN_14830	GA23599	6.36271	0.169851	3.22482	0.0259364
GLEAN_14832	GA20264	9.28155	0.279385	4.15474	0.00428792
GLEAN_14835	GA19653	12.1152	0.211148	3.35269	0.020249
GLEAN_14837	GA15005	12.6819	0.242513	3.67103	0.0109964
GLEAN_14852	GA19227	5.58683	0.148198	3.03337	0.0361831
GLEAN_14853	GA23602	8.66695	0.55418	2.89194	0.0468358
GLEAN_14855	GA16721	8.0752	-0.183964	-2.96051	0.0413409
GLEAN_14857	GA23603	9.55253	-0.57293	-3.09214	0.0327458
GLEAN_14871	GA23607	11.7886	0.134204	3.53931	0.0141062
GLEAN_14881	GA18106	6.48201	-0.459265	-3.73975	0.00951598
GLEAN_14885	GA21163	11.2891	-0.943934	-4.03572	0.00547337
GLEAN_14904	GA10413	10.7331	0.248995	3.2308	0.0256155
GLEAN_14916	GA14693	10.7626	-0.518171	-3.02023	0.0369702
GLEAN_14952	GA17270	9.76811	0.33485	3.31581	0.0218037
GLEAN_14953	GA20223	8.45127	0.363676	2.86069	0.0494184
GLEAN_14989	GA20624	9.80879	0.373898	3.46518	0.0161548
GLEAN_14997	GA20029	11.9498	0.13471	3.56992	0.0132897
GLEAN_14999	GA16713	11.3422	0.127578	2.88143	0.0476341
GLEAN_15004	GA19972	9.0842	0.231842	3.94725	0.00653717
GLEAN_15025	GA18792	10.4132	-0.361145	-5.31814	0.000368937
GLEAN_15040	GA10415	9.83045	0.657892	5.17771	0.000503784
GLEAN_15059	GA21166	6.38832	0.434124	4.61046	0.00171691
GLEAN_15061	GA21165	11.3302	-0.79729	-4.37829	0.00275783
GLEAN_15062	GA14928	9.19265	-0.778008	-3.96312	0.00633135
GLEAN_15075	GA21142	9.13604	-0.238176	-3.16633	0.0285421
GLEAN_15077	GA23675	6.53235	0.412302	4.34827	0.00295007
GLEAN_15094	GA23683	7.45809	0.739108	3.12396	0.0308828
GLEAN_15098	GA23685	11.0096	0.387055	3.84138	0.00788489
GLEAN_15126	GA19031	11.9286	0.147526	3.111	0.031698
GLEAN_15129	GA20426	13.3294	-0.627726	-3.71846	0.00995805
GLEAN_15131	GA21220	10.3638	-1.0253	-4.83043	0.00108801
GLEAN_15140	GA23700	11.4493	0.216269	3.83907	0.00789833
GLEAN_15147	GA23704	13.0204	-1.22383	-5.25861	0.000418916
GLEAN_15148	GA19955	7.46333	-0.582296	-4.19724	0.00393687
GLEAN_15149	GA14349	11.7522	-0.737181	-4.32589	0.0030853
GLEAN_15160	GA23710	5.59846	0.334098	4.36312	0.00285188
GLEAN_15170	GA23714	11.3806	0.402923	3.04387	0.0356284
GLEAN_15172	GA10785	13.204	0.148413	3.29229	0.0228671
GLEAN_15192	GA10496	12.4523	0.185752	4.33405	0.00303154
GLEAN_15213	GA14287	10.8262	0.184773	3.0386	0.0359938
GLEAN_15214	GA14285	10.6943	0.14148	2.87576	0.0481757
GLEAN_15221	GA19332	8.93092	1.07266	6.75408	1.52841e-05
GLEAN_15222	GA23731	9.88495	0.93488	5.50588	0.000242531
GLEAN_15232	GA21211	8.37342	0.306213	4.81272	0.00111628
GLEAN_15233	GA21207	12.4158	0.167001	2.90638	0.0457775
GLEAN_15243	GA13391	11.1484	0.209422	3.16104	0.0288435
GLEAN_15250	GA17795	10.0615	0.200868	3.01267	0.0374454
GLEAN_15262	GA10878	10.6318	0.148777	3.82362	0.00815126
GLEAN_15265	GA23745	8.73106	3.02205	4.0175	0.00570657
GLEAN_15266	GA23746	11.9695	1.54417	3.63795	0.0116815
GLEAN_15282	GA23748	8.52922	1.93544	3.95546	0.0064282
GLEAN_15289	GA23750	8.00954	0.177225	3.25965	0.0243372
GLEAN_15297	GA11342	12.9714	0.137453	3.4633	0.0162152
GLEAN_15302	GA11345	7.79214	-0.402411	-4.27091	0.00343327
GLEAN_15314	GA23758	5.53199	0.186761	3.34049	0.0207532
GLEAN_15316	GA20138	11.4124	0.121554	2.87336	0.0483846
GLEAN_15333	GA23767	6.31053	0.682364	3.48296	0.0156286
GLEAN_15354	GA23779	12.2716	0.18352	3.18372	0.0276819
GLEAN_15360	GA14002	11.9678	0.206946	3.02043	0.0369702
GLEAN_15375	GA19570	12.6707	-1.25455	-6.21927	4.79827e-05
GLEAN_15385	GA10555	8.1113	0.200808	3.51695	0.014644
GLEAN_15388	GA23790	7.98487	0.261007	3.20911	0.0266736
GLEAN_15413	GA14615	7.6729	0.278452	4.21567	0.00377283
GLEAN_15436	GA23811	10.5637	-0.584178	-3.2464	0.0248657
GLEAN_15452	GA23815	6.82005	0.189937	2.92376	0.0442321
GLEAN_15464	GA10444	11.91	0.219893	4.23782	0.00363405
GLEAN_15465	GA10446	8.04866	0.253463	3.87684	0.0074129
GLEAN_15471	GA10456	12.4312	0.174651	4.51416	0.00210397
GLEAN_15493	GA20769	12.4317	0.213479	3.89044	0.00722114
GLEAN_15497	GA12791	7.57982	-0.746925	-4.89027	0.00095516
GLEAN_15499	GA16655	12.38	0.453538	9.88968	1.38315e-08
GLEAN_15504	GA11492	5.17241	-0.256048	-4.19796	0.00393411
GLEAN_15505	GA17742	10.9096	0.185218	3.06262	0.034434
GLEAN_15506	GA16732	10.0903	0.192452	3.09289	0.0327162
GLEAN_15508	GA23837	11.945	0.759305	8.71795	1.96527e-07
GLEAN_15540	GA15077	12.5309	-0.633623	-4.47249	0.0022794
GLEAN_15544	GA10332	11.1334	-0.496491	-5.62706	0.000190234
GLEAN_15546	GA12178	11.1931	-0.190118	-3.89261	0.00719518
GLEAN_15547	GA10335	13.0317	-0.764959	-4.41416	0.00256889
GLEAN_15549	GA10337	13.1157	-1.73943	-6.97444	8.87444e-06
GLEAN_15552	GA10339	9.07322	0.232505	4.04848	0.00535336
GLEAN_15556	GA16889	10.7653	0.160065	4.84467	0.00105588
GLEAN_15557	GA10406	11.4872	0.393343	7.03624	7.5902e-06
GLEAN_15560	GA11781	11.56	0.20719	5.07095	0.000639717
GLEAN_15568	GA16636	6.19588	-0.444645	-4.30445	0.00318891
GLEAN_15571	GA19836	10.983	0.873677	5.6844	0.000169003
GLEAN_15575	GA12613	9.31195	0.241971	4.19162	0.00397414
GLEAN_15579	GA19324	5.53829	0.294705	3.11577	0.0314041
GLEAN_15594	GA23874	6.16601	-0.284929	-3.67133	0.0109964
GLEAN_15595	GA11155	12.7092	-0.215653	-4.53882	0.0019963
GLEAN_15609	GA23884	7.65843	0.350702	4.28396	0.00333981
GLEAN_15610	GA19411	7.17277	0.168324	3.05049	0.0352507
GLEAN_15633	GA23895	9.83052	0.242809	3.71971	0.00993351
GLEAN_15635	GA12927	9.59844	0.203091	4.04026	0.00546569
GLEAN_15639	GA23899	10.0644	0.370648	3.29324	0.022823
GLEAN_15648	GA20253	11.2784	-0.359007	-3.18589	0.0276038
GLEAN_15655	GA23908	5.16319	0.215138	2.95157	0.0419423
GLEAN_15662	GA23913	9.76058	0.278179	3.30601	0.0222321
GLEAN_15664	GA23914	5.95901	-0.416603	-4.59566	0.00177579
GLEAN_15666	GA16754	12.5856	0.152415	3.95665	0.00641615
GLEAN_15669	GA23917	7.17068	0.641631	3.53852	0.0141062
GLEAN_15718	GA23941	8.36031	-0.452318	-4.41355	0.00256889
GLEAN_15723	GA23945	10.988	0.314272	4.32066	0.00310323
GLEAN_15731	GA23947	7.1157	-0.680923	-3.29035	0.0229432
GLEAN_15737	GA16901	5.26453	0.203727	4.866	0.00100853
GLEAN_15745	GA23954	5.76484	0.216167	3.15007	0.029431
GLEAN_15753	GA20115	14.9026	-0.841861	-5.60072	0.000200156
GLEAN_15754	GA20116	9.80354	-1.08217	-3.01332	0.0374
GLEAN_15762	GA16907	10.6185	0.166185	3.23367	0.0254506
GLEAN_15771	GA18860	8.18907	0.281297	5.46822	0.000259497
GLEAN_15773	GA18929	10.3953	0.19669	3.6643	0.0111483
GLEAN_15833	GA26438	6.16906	-0.183058	-3.17741	0.0280445
GLEAN_15848	GA16601	10.7844	-0.726559	-3.83888	0.00789833
GLEAN_15938	GA19432	10.2377	0.134594	2.89057	0.0469351
GLEAN_15940	GA24035	5.49488	-0.531939	-3.37965	0.0192609
GLEAN_15969	GA24048	7.26478	-0.29931	-4.22877	0.00367793
GLEAN_15972	GA29093	6.50658	-0.36556	-4.51689	0.00209386
GLEAN_15973	GA24049	9.90656	0.217627	2.95569	0.0416117
GLEAN_15974	GA24050	5.84211	-0.31527	-5.20155	0.000478355
GLEAN_15975	GA24051	11.4936	0.357743	7.38672	3.75531e-06
GLEAN_15976	GA24052	13.1178	0.255292	3.34655	0.0205217
GLEAN_15982	GA24056	12.1069	0.190563	3.91193	0.00695211
GLEAN_15985	GA24058	13.1114	0.222458	3.28676	0.0231218
GLEAN_15996	GA24060	6.33034	-0.411248	-4.193	0.00396919
GLEAN_16009	GA24067	6.37835	0.537577	3.78963	0.00870296
GLEAN_16011	GA21980	10.2307	0.575685	6.58325	2.05223e-05
GLEAN_16017	GA18794	11.0108	0.179471	3.52318	0.0144802
GLEAN_16033	GA18739	12.9264	-0.25764	-3.37115	0.0195274
GLEAN_16041	GA13102	5.1968	-0.1698	-3.10612	0.0320219
GLEAN_16043	GA24084	11.2921	0.15869	3.72545	0.00982523
GLEAN_16046	GA20984	10.942	0.243674	5.17466	0.000505388
GLEAN_16052	GA12141	5.62358	0.518474	4.4146	0.00256889
GLEAN_16054	GA24086	12.3316	-0.201581	-3.53802	0.0141097
GLEAN_16059	GA17406	10.9785	0.22196	3.9076	0.00703098
GLEAN_16065	GA24089	12.5937	0.343275	3.9051	0.0070422
GLEAN_16089	GA12378	12.0541	0.123384	3.88442	0.00729245
GLEAN_16092	GA16296	11.483	-0.197883	-4.05819	0.00524261
GLEAN_16093	GA16335	13.9784	-0.114849	-3.24206	0.0250656
GLEAN_16112	GA15715	7.63752	-0.389432	-3.27259	0.0237666
GLEAN_16113	GA22071	10.7493	0.104912	2.88433	0.0473782
GLEAN_16128	GA10376	12.5071	-1.27307	-3.0106	0.0376238
GLEAN_16129	GA17825	9.62642	-1.32251	-4.64137	0.00161323
GLEAN_16139	GA24113	6.11548	0.585435	2.85752	0.0497201
GLEAN_16146	GA17485	12.5889	0.107992	3.25612	0.0244781
GLEAN_16148	GA17487	10.0748	-0.492061	-4.24687	0.00357544
GLEAN_16149	GA21185	8.77075	0.784513	6.6645	1.78881e-05
GLEAN_16157	GA24118	6.11718	0.196928	3.07124	0.0339435
GLEAN_16161	GA21041	13.959	0.169915	3.03703	0.0360499
GLEAN_16162	GA21038	9.71789	0.231785	3.60504	0.0124833
GLEAN_16163	GA21037	12.7947	0.132623	3.87392	0.00742106
GLEAN_16170	GA24122	6.1782	-0.516088	-3.01349	0.0374
GLEAN_16176	GA24126	7.24671	0.468852	3.23785	0.025274
GLEAN_16182	GA17528	11.4337	0.223098	4.78369	0.00119086
GLEAN_16188	GA17580	5.34707	-0.147949	-2.96025	0.0413409
GLEAN_16189	GA10380	11.5931	0.121454	2.86668	0.0489313
GLEAN_16208	GA24141	8.4809	0.337363	2.98944	0.0391162
GLEAN_16215	GA24146	7.78877	0.282686	3.00804	0.0377871
GLEAN_16249	GA21048	11.5706	-0.114733	-3.04671	0.0354536
GLEAN_16254	GA21001	11.6194	0.343565	4.34859	0.00295007
GLEAN_16267	GA11261	11.1975	-0.195566	-3.19763	0.0270019
GLEAN_16273	GA11921	12.4684	0.200562	4.69391	0.00142795
GLEAN_16276	GA11556	13.2136	0.225123	4.13671	0.00445298
GLEAN_16293	GA22070	9.49967	0.335253	3.32673	0.021323
GLEAN_16300	GA12330	5.27948	0.163792	2.95788	0.0414368
GLEAN_16313	GA18134	12.8487	-0.806793	-3.25486	0.0245462
GLEAN_16314	GA24185	8.3468	-1.78426	-4.25234	0.00354471
GLEAN_16315	GA12325	12.0362	-0.683928	-4.00017	0.0058996
GLEAN_16320	GA18160	8.19256	-0.687148	-4.8757	0.000987327
GLEAN_16324	GA24190	8.45643	0.367959	6.57776	2.0615e-05
GLEAN_16336	GA19153	8.7195	-0.343422	-3.2122	0.0265404
GLEAN_16346	GA10901	11.8636	0.296681	5.08947	0.000614696
GLEAN_16356	GA14564	6.48197	-0.248643	-3.04563	0.0355195
GLEAN_16364	GA20763	6.573	-0.206318	-3.5508	0.013755
GLEAN_16373	GA14622	7.43873	-0.723559	-5.74664	0.000145259
GLEAN_16383	GA12220	10.6214	0.206288	3.21751	0.0262827
GLEAN_16401	GA11915	10.614	-0.175158	-3.0003	0.0383649
GLEAN_16416	GA21353	9.05154	0.22567	3.06858	0.0340795
GLEAN_16418	GA24223	10.0831	-0.229176	-3.75346	0.00931248
GLEAN_16435	GA21182	10.2105	-0.362673	-3.01675	0.037197
GLEAN_16445	GA20920	10.8686	0.187559	4.13888	0.00443674
GLEAN_16450	GA11576	13.9039	0.214693	4.38089	0.00274264
GLEAN_16455	GA11834	11.1262	0.199734	3.56653	0.013363
GLEAN_16461	GA21326	9.48574	0.7631	5.91782	9.697e-05
GLEAN_16462	GA24238	6.56461	0.637411	2.87129	0.0485328
GLEAN_16464	GA15801	6.52178	0.609032	2.91578	0.0449794
GLEAN_16472	GA24243	8.36541	-0.737998	-5.28065	0.000401241
GLEAN_16475	GA10189	9.25919	-0.405785	-3.67472	0.0109492
GLEAN_16483	GA12589	9.68358	-0.39358	-3.15546	0.029194
GLEAN_16487	GA10849	10.6826	-0.564945	-2.8884	0.0471112
GLEAN_16505	GA21200	6.61907	0.169721	3.48411	0.0156011
GLEAN_16526	GA11912	9.9174	0.223446	3.06664	0.0341898
GLEAN_16528	GA15578	9.30963	-0.677257	-3.4341	0.0172854
GLEAN_16534	GA20879	11.7384	-0.497804	-8.12108	7.58454e-07
GLEAN_16536	GA20876	8.56589	-0.321782	-3.76284	0.00914453
GLEAN_16538	GA20873	12.2882	0.367616	4.58484	0.00181484
GLEAN_16545	GA24262	12.9447	0.293359	5.41155	0.000290108
GLEAN_16549	GA24265	10.9076	-1.04332	-4.25129	0.00355025
GLEAN_16598	GA12126	7.58074	0.327327	6.01838	7.66298e-05
GLEAN_16603	GA24283	6.51	0.214274	2.90997	0.0455068
GLEAN_16620	GA11428	11.0133	-0.421388	-5.78617	0.000133902
GLEAN_16622	GA15834	9.48307	0.342676	5.03174	0.000698735
GLEAN_16624	GA17747	7.17608	0.234994	2.96894	0.0405579
GLEAN_16631	GA17570	6.96302	-0.283351	-3.92992	0.00672649
GLEAN_16635	GA14203	10.5138	0.321048	3.19967	0.0269475
GLEAN_16640	GA25134	7.40718	0.710141	3.88568	0.00728818
GLEAN_16643	GA15656	11.1275	0.376988	6.39495	3.20729e-05
GLEAN_16658	GA24300	10.152	0.182372	3.52682	0.0143893
GLEAN_16665	GA12281	11.8876	-0.395508	-3.40954	0.0181935
GLEAN_16676	GA12583	10.7302	0.178159	3.87001	0.0074889
GLEAN_16687	GA13507	11.9432	0.170599	5.04162	0.000689445
GLEAN_16705	GA20809	9.05292	0.407638	5.40019	0.000297924
GLEAN_16728	GA10895	7.32702	-0.262539	-2.98367	0.0395327
GLEAN_16729	GA18906	7.55375	-0.291905	-3.68688	0.0106835
GLEAN_16731	GA18912	12.1875	0.228416	3.75894	0.00922032
GLEAN_16741	GA24325	10.0886	-0.334898	-3.02901	0.0364612
GLEAN_16761	GA12359	5.59009	-0.210803	-3.13545	0.0303322
GLEAN_16765	GA10260	9.54676	-0.276284	-3.48629	0.0155363
GLEAN_16766	GA17574	12.0749	0.166058	4.16155	0.00421513
GLEAN_16771	GA10648	10.3174	0.487673	5.66002	0.00017844
GLEAN_16777	GA10839	12.2303	0.170121	4.2508	0.00355025
GLEAN_16778	GA24337	12.8268	-0.632228	-8.36418	4.85256e-07
GLEAN_16782	GA22151	12.7024	-0.11134	-3.09942	0.0324176
GLEAN_16783	GA10765	11.797	0.279147	6.74202	1.53097e-05
GLEAN_16784	GA10782	10.638	0.346824	6.51901	2.31099e-05
GLEAN_16785	GA10784	6.62093	0.45643	3.78435	0.00878385
GLEAN_16797	GA13586	5.74849	0.363698	5.77092	0.000138679
GLEAN_16799	GA15757	9.34408	0.46308	5.13988	0.00054826
GLEAN_16805	GA24348	6.43672	-0.762711	-4.69379	0.00142795
GLEAN_16812	GA19298	11.6568	-0.214643	-5.59874	0.000200412
GLEAN_16817	GA12224	13.4808	0.216239	4.10424	0.00480409
GLEAN_16830	GA11571	11.8754	0.191856	3.65796	0.0113
GLEAN_16858	GA18060	15.6529	0.302428	3.30982	0.0220561
GLEAN_16863	GA17765	11.6734	0.107298	3.07624	0.033607
GLEAN_16872	GA24369	8.94505	0.278358	3.4689	0.016059
GLEAN_16877	GA21772	8.29176	-0.221532	-2.97952	0.0397862
GLEAN_16893	GA24376	8.27306	-0.420616	-3.73712	0.00955835
GLEAN_16904	GA24381	9.74881	-0.171239	-3.15165	0.0293734
GLEAN_16916	GA24388	10.7923	0.611723	3.40281	0.0184564
GLEAN_16927	GA10774	10.6292	0.685288	4.81784	0.00110745
GLEAN_16928	GA18339	9.90841	0.282698	3.44317	0.0169199
GLEAN_16945	GA15883	10.1982	0.237936	3.63214	0.0118235
GLEAN_16948	GA24395	9.32588	-0.435845	-3.90442	0.0070422
GLEAN_16954	GA11356	10.1042	0.164297	3.09044	0.0328124
GLEAN_16955	GA10637	10.902	0.351833	3.91995	0.00681635
GLEAN_16983	GA11422	11.8314	-0.233611	-4.67697	0.00149153
GLEAN_16996	GA25011	6.63611	0.49715	4.26996	0.0034336
GLEAN_17018	GA21278	11.1324	0.180133	4.05923	0.00524261
GLEAN_17019	GA11803	11.486	0.237074	4.81847	0.00110745
GLEAN_17027	GA10832	11.4891	-0.441006	-4.54879	0.00197251
GLEAN_17030	GA15516	8.19984	0.795388	5.58116	0.000210352
GLEAN_17042	GA13018	14.5305	-0.212346	-2.97084	0.0404337
GLEAN_17045	GA10117	10.8261	0.159103	3.23609	0.0253349
GLEAN_17048	GA10115	11.1095	0.190363	3.09178	0.0327593
GLEAN_17065	GA11869	9.77538	0.325082	3.23684	0.0253115
GLEAN_17066	GA24429	8.29323	0.211814	3.01489	0.0373398
GLEAN_17072	GA24431	8.18799	-0.775361	-3.10614	0.0320219
GLEAN_17079	GA24434	11.0164	0.196635	3.76646	0.0090937
GLEAN_17086	GA10993	10.106	0.285484	3.94893	0.00652778
GLEAN_17100	GA24442	5.82612	0.326203	4.01068	0.00579213
GLEAN_17127	GA14125	11.2696	0.222626	3.82859	0.00806058
GLEAN_17140	GA12341	6.80145	0.320596	3.86873	0.00750085
GLEAN_17155	GA17673	8.99942	-0.469095	-2.94585	0.0423476
GLEAN_17160	GA24459	6.48804	2.51524	3.69549	0.0105018
GLEAN_17180	GA15814	11.1789	-0.162398	-3.24985	0.0247571
GLEAN_17183	GA22009	11.9058	0.356701	4.49464	0.00219059
GLEAN_17184	GA15811	10.2403	0.347138	4.38513	0.00272225
GLEAN_17202	GA17320	8.19416	0.637018	3.13487	0.0303357
GLEAN_17215	GA24486	5.43333	0.294752	3.97083	0.00624951
GLEAN_17216	GA24487	6.16978	0.535552	6.23168	4.65664e-05
GLEAN_17218	GA24489	7.39203	0.370534	4.5461	0.00197481
GLEAN_17220	GA22081	5.16068	0.160536	3.47905	0.0157294
GLEAN_17229	GA24493	9.53532	0.291762	3.61258	0.0122936
GLEAN_17232	GA24495	5.55041	-0.145325	-2.90555	0.0458349
GLEAN_17233	GA24496	14.5734	0.129534	3.23956	0.025204
GLEAN_17237	GA17328	8.90875	0.230583	3.77854	0.00889587
GLEAN_17238	GA21089	11.8225	-0.996438	-5.47204	0.000259497
GLEAN_17250	GA24502	5.95788	-0.30084	-3.45348	0.0166352
GLEAN_17252	GA12089	10.3818	0.243023	3.986	0.00608862
GLEAN_17266	GA11836	11.2666	-0.623526	-2.98827	0.039173
GLEAN_17280	GA22106	11.6197	0.228574	3.08871	0.0328655
GLEAN_17286	GA24511	10.26	-1.1689	-3.86602	0.00754354
GLEAN_17287	GA24512	12.446	-1.31392	-4.3459	0.00295585
GLEAN_17288	GA21264	11.1853	-1.12399	-3.90507	0.0070422
GLEAN_17289	GA24513	14.6726	-0.997219	-3.77039	0.00903533
GLEAN_17305	GA15797	11.7441	-0.758269	-5.22061	0.000456266
GLEAN_17311	GA24523	10.8315	-0.429928	-2.89675	0.0465058
GLEAN_17315	GA18638	11.3434	0.308307	4.62358	0.00167535
GLEAN_17317	GA15449	8.57178	-0.360395	-3.03115	0.0363011
GLEAN_17324	GA13987	5.93121	0.296809	5.08932	0.000614696
GLEAN_17335	GA13223	11.3393	0.142751	2.88617	0.0472857
GLEAN_17336	GA24972	10.5586	0.273709	4.12134	0.00462567
GLEAN_17338	GA11588	12.8252	0.215222	3.19676	0.0270173
GLEAN_17343	GA12366	8.49989	-0.373196	-3.85306	0.00773993
GLEAN_17344	GA17643	14.455	-0.224382	-5.57525	0.000213151
GLEAN_17346	GA18814	11.5702	0.148612	3.30685	0.0221957
GLEAN_17349	GA10822	5.41367	-0.252989	-2.97918	0.0398029
GLEAN_17351	GA18500	11.9541	0.138353	3.56092	0.0135041
GLEAN_17363	GA24540	10.3545	0.275206	3.90564	0.0070422
GLEAN_17377	GA15003	7.65765	-0.269503	-3.02973	0.0364112
GLEAN_17378	GA15033	12.7134	-0.91038	-2.97875	0.0398278
GLEAN_17385	GA25597	6.22432	0.427669	5.94387	9.07253e-05
GLEAN_17386	GA15683	7.39626	0.524345	5.49992	0.000244834
GLEAN_17387	GA24543	9.79387	0.240569	4.49138	0.00220767
GLEAN_17390	GA24545	7.74713	0.361983	3.17238	0.0282585
GLEAN_17391	GA24546	10.5606	-0.355412	-3.74366	0.00948719
GLEAN_17393	GA13517	7.99095	0.11738	3.08752	0.0328841
GLEAN_17395	GA21798	11.5376	0.385674	4.07345	0.0051298
GLEAN_17400	GA13591	11.0923	0.171051	4.29664	0.00323779
GLEAN_17403	GA21788	10.0344	-0.615786	-3.35237	0.020253
GLEAN_17406	GA21786	12.2856	0.256856	3.61759	0.0122055
GLEAN_17407	GA17439	11.4045	0.473362	3.69648	0.010491
GLEAN_17409	GA21782	7.28824	-0.746746	-3.22045	0.0261716
GLEAN_17437	GA20911	14.3148	0.158537	3.35375	0.020204
GLEAN_17441	GA24571	6.33183	0.288422	3.76387	0.00912651
GLEAN_17442	GA15628	9.53951	0.242436	3.62622	0.0119612
GLEAN_17445	GA20820	11.8239	-0.597428	-3.93693	0.00664386
GLEAN_17455	GA24580	10.2643	-0.421044	-3.06809	0.0341011
GLEAN_17460	GA21314	7.5637	0.313031	2.88737	0.0472128
GLEAN_17477	GA24588	8.00973	0.361122	3.87483	0.00741719
GLEAN_17481	GA10330	12.2225	0.17403	4.904	0.000923953
GLEAN_17482	GA15848	5.92018	0.34504	4.32367	0.00309067
GLEAN_17516	GA21235	9.60888	-1.41996	-5.69005	0.000167865
GLEAN_17520	GA24603	6.42667	-0.485035	-4.82823	0.0010897
GLEAN_17521	GA24604	13.1253	0.149899	4.22715	0.00368827
GLEAN_17522	GA24605	10.6322	0.208391	3.97885	0.00615661
GLEAN_17534	GA24608	10.8947	-0.24249	-3.18391	0.0276819
GLEAN_17549	GA17597	12.4667	0.416564	4.21222	0.00379492
GLEAN_17559	GA17066	11.2132	0.116918	3.21041	0.02663
GLEAN_17565	GA15001	9.06913	0.28765	3.35987	0.0198966
GLEAN_17571	GA17403	12.4906	0.106162	2.86838	0.0488066
GLEAN_17574	GA14268	11.8449	0.161019	3.42046	0.0177812
GLEAN_17583	GA11434	9.01468	-0.442976	-3.98961	0.00604613
GLEAN_17587	GA11435	10.7065	-0.52047	-3.86363	0.00757958
GLEAN_17590	GA24625	8.3174	-0.246998	-2.92081	0.0445007
GLEAN_17604	GA10760	10.2224	0.620147	5.14728	0.000540757
GLEAN_17618	GA18997	10.3433	-0.501554	-3.07463	0.0337142
GLEAN_17625	GA24634	13.3927	-0.194852	-3.02829	0.036498
GLEAN_17632	GA24635	9.96675	0.212437	3.76764	0.0090802
GLEAN_17633	GA11798	10.658	0.206661	4.31137	0.00314927
GLEAN_17634	GA18348	9.99041	0.635046	6.35859	3.45789e-05
[truncated: 281 more rows]

## Sheet: TS2.ovaries
Annotation Cluster 1	Enrichment Score: 5.957747813056894
Category	Term	Count	%	PValue	Genes	List Total	Pop Hits	Pop Total	Fold Enrichment	Bonferroni	Benjamini	FDR
GOTERM_CC_FAT	GO:0044427~chromosomal part	19	8.52018	2.39349e-08	FBGN0028700, FBGN0044324, FBGN0028683, FBGN0040372, FBGN0002781, FBGN0028525, FBGN0003330, FBGN0002441, FBGN0086697, FBGN0015602, FBGN0027903, FBGN0003511, FBGN0037076, FBGN0040477, FBGN0034726, FBGN0029800, FBGN0014127, FBGN0028982, FBGN0015396	77	243	4786	4.85992	3.85351e-06	3.85351e-06	2.89319e-05
GOTERM_CC_FAT	GO:0005694~chromosome	21	9.41704	2.58486e-08	FBGN0028700, FBGN0044324, FBGN0028683, FBGN0040372, FBGN0002781, FBGN0028525, FBGN0003330, FBGN0002441, FBGN0086697, FBGN0015602, FBGN0027903, FBGN0003511, FBGN0037076, FBGN0034726, FBGN0040477, FBGN0029800, FBGN0014127, FBGN0035405, FBGN0039559, FBGN0028982, FBGN0015396	77	304	4786	4.29366	4.16161e-06	2.08081e-06	3.1245e-05
GOTERM_CC_FAT	GO:0043232~intracellular non-membrane-bounded organelle	31	13.9013	4.88394e-05	FBGN0028700, FBGN0028683, FBGN0040372, FBGN0002781, FBGN0028525, FBGN0003330, FBGN0086697, FBGN0015602, FBGN0003511, FBGN0034726, FBGN0040477, FBGN0031868, FBGN0036372, FBGN0011020, FBGN0011710, FBGN0032409, FBGN0014127, FBGN0032859, FBGN0015396, FBGN0004378, FBGN0044324, FBGN0002441, FBGN0032154, FBGN0027903, FBGN0037076, FBGN0019938, FBGN0029800, FBGN0026361, FBGN0035405, FBGN0039559, FBGN00289…	77	943	4786	2.0433	0.0078325	0.00261768	0.0590198
GOTERM_CC_FAT	GO:0043228~non-membrane-bounded organelle	31	13.9013	4.88394e-05	FBGN0028700, FBGN0028683, FBGN0040372, FBGN0002781, FBGN0028525, FBGN0003330, FBGN0086697, FBGN0015602, FBGN0003511, FBGN0034726, FBGN0040477, FBGN0031868, FBGN0036372, FBGN0011020, FBGN0011710, FBGN0032409, FBGN0014127, FBGN0032859, FBGN0015396, FBGN0004378, FBGN0044324, FBGN0002441, FBGN0032154, FBGN0027903, FBGN0037076, FBGN0019938, FBGN0029800, FBGN0026361, FBGN0035405, FBGN0039559, FBGN00289…	77	943	4786	2.0433	0.0078325	0.00261768	0.0590198
Annotation Cluster 2	Enrichment Score: 3.8434177495968065
Category	Term	Count	%	PValue	Genes	List Total	Pop Hits	Pop Total	Fold Enrichment	Bonferroni	Benjamini	FDR
GOTERM_CC_FAT	GO:0005694~chromosome	21	9.41704	2.58486e-08	FBGN0028700, FBGN0044324, FBGN0028683, FBGN0040372, FBGN0002781, FBGN0028525, FBGN0003330, FBGN0002441, FBGN0086697, FBGN0015602, FBGN0027903, FBGN0003511, FBGN0037076, FBGN0034726, FBGN0040477, FBGN0029800, FBGN0014127, FBGN0035405, FBGN0039559, FBGN0028982, FBGN0015396	77	304	4786	4.29366	4.16161e-06	2.08081e-06	3.1245e-05
GOTERM_BP_FAT	GO:0051276~chromosome organization	17	7.62332	7.20174e-06	FBGN0044324, FBGN0028683, FBGN0052133, FBGN0003480, FBGN0040372, FBGN0002781, FBGN0003330, FBGN0026143, FBGN0086697, FBGN0032321, FBGN0015602, FBGN0040477, FBGN0014127, FBGN0039559, FBGN0035405, FBGN0039067, FBGN0015396	125	282	7937	3.82777	0.00741182	0.00247674	0.011425
GOTERM_BP_FAT	GO:0006325~chromatin organization	12	5.38117	6.56335e-05	FBGN0032321, FBGN0044324, FBGN0015602, FBGN0028683, FBGN0040477, FBGN0052133, FBGN0040372, FBGN0002781, FBGN0039559, FBGN0035405, FBGN0039067, FBGN0015396	125	170	7937	4.48207	0.0655542	0.0134688	0.104077
GOTERM_MF_FAT	GO:0003682~chromatin binding	7	3.13901	0.000791183	FBGN0044324, FBGN0015602, FBGN0028683, FBGN0002781, FBGN0026143, FBGN0028982, FBGN0015396	138	64	7918	6.27559	0.180176	0.0945587	1.0236
GOTERM_CC_FAT	GO:0005705~polytene chromosome interband	4	1.79372	0.00123519	FBGN0003511, FBGN0044324, FBGN0028683, FBGN0028982	77	14	4786	17.7588	0.18044	0.039016	1.48288
GOTERM_CC_FAT	GO:0005700~polytene chromosome	7	3.13901	0.00317717	FBGN0003511, FBGN0044324, FBGN0028683, FBGN0002781, FBGN0035405, FBGN0028982, FBGN0015396	77	92	4786	4.72925	0.400907	0.0553365	3.77354
GOTERM_CC_FAT	GO:0000785~chromatin	6	2.69058	0.0328872	FBGN0044324, FBGN0015602, FBGN0040477, FBGN0040372, FBGN0002781, FBGN0015396	77	113	4786	3.30031	0.99541	0.301573	33.25
Annotation Cluster 3	Enrichment Score: 2.7608245292028104
Category	Term	Count	%	PValue	Genes	List Total	Pop Hits	Pop Total	Fold Enrichment	Bonferroni	Benjamini	FDR
GOTERM_CC_FAT	GO:0000228~nuclear chromosome	8	3.58744	0.000190199	FBGN0027903, FBGN0015602, FBGN0040477, FBGN0034726, FBGN0002781, FBGN0028525, FBGN0039559, FBGN0086697	77	77	4786	6.45775	0.0301607	0.00762699	0.229665
GOTERM_CC_FAT	GO:0000794~condensed nuclear chromosome	4	1.79372	0.00123519	FBGN0040477, FBGN0002781, FBGN0028525, FBGN0086697	77	14	4786	17.7588	0.18044	0.039016	1.48288
GOTERM_CC_FAT	GO:0000793~condensed chromosome	5	2.24215	0.00150744	FBGN0040477, FBGN0002781, FBGN0028525, FBGN0014127, FBGN0086697	77	32	4786	9.71185	0.215635	0.0396718	1.807
GOTERM_CC_FAT	GO:0044454~nuclear chromosome part	6	2.69058	0.00450443	FBGN0027903, FBGN0015602, FBGN0040477, FBGN0034726, FBGN0028525, FBGN0086697	77	69	4786	5.40486	0.516571	0.0701065	5.31091
GOTERM_BP_FAT	GO:0007059~chromosome segregation	7	3.13901	0.0098414	FBGN0000351, FBGN0040477, FBGN0002781, FBGN0028525, FBGN0003330, FBGN0014127, FBGN0086697	125	117	7937	3.79891	0.999963	0.280764	14.5217
Annotation Cluster 4	Enrichment Score: 2.6956858944849387
Category	Term	Count	%	PValue	Genes	List Total	Pop Hits	Pop Total	Fold Enrichment	Bonferroni	Benjamini	FDR
GOTERM_BP_FAT	GO:0051301~cell division	15	6.72646	3.36028e-06	FBGN0024689, FBGN0001085, FBGN0004647, FBGN0086695, FBGN0004837, FBGN0004106, FBGN0011020, FBGN0011710, FBGN0026361, FBGN0010382, FBGN0000163, FBGN0034231, FBGN0004378, FBGN0002673, FBGN0011737	125	205	7937	4.64605	0.00346515	0.00173408	0.00533097
GOTERM_BP_FAT	GO:0051726~regulation of cell cycle	11	4.93274	0.000256235	FBGN0004837, FBGN0024689, FBGN0019686, FBGN0004106, FBGN0026143, FBGN0010382, FBGN0002441, FBGN0004647, FBGN0034231, FBGN0002673, FBGN0011737	125	166	7937	4.20757	0.232583	0.0289854	0.405745
GOTERM_BP_FAT	GO:0007346~regulation of mitotic cell cycle	8	3.58744	0.000817921	FBGN0004837, FBGN0026143, FBGN0010382, FBGN0002441, FBGN0004647, FBGN0034231, FBGN0002673, FBGN0011737	125	98	7937	5.18335	0.570553	0.0585891	1.28978
GOTERM_BP_FAT	GO:0010564~regulation of cell cycle process	7	3.13901	0.00193808	FBGN0004837, FBGN0024689, FBGN0026143, FBGN0010382, FBGN0004647, FBGN0034231, FBGN0011737	125	84	7937	5.29133	0.865202	0.105358	3.03088
GOTERM_BP_FAT	GO:0045750~positive regulation of S phase of mitotic cell cycle	3	1.34529	0.00483025	FBGN0004837, FBGN0026143, FBGN0004647	125	7	7937	27.2126	0.993274	0.181326	7.39417
GOTERM_BP_FAT	GO:0045931~positive regulation of mitotic cell cycle	3	1.34529	0.0100378	FBGN0004837, FBGN0026143, FBGN0004647	125	10	7937	19.0488	0.99997	0.277956	14.7903
GOTERM_BP_FAT	GO:0007090~regulation of S phase of mitotic cell cycle	3	1.34529	0.016875	FBGN0004837, FBGN0026143, FBGN0004647	125	13	7937	14.6529	1	0.386362	23.6626
GOTERM_BP_FAT	GO:0033261~regulation of S phase	3	1.34529	0.0194884	FBGN0004837, FBGN0026143, FBGN0004647	125	14	7937	13.6063	1	0.390953	26.8192
GOTERM_BP_FAT	GO:0045787~positive regulation of cell cycle	3	1.34529	0.0251828	FBGN0004837, FBGN0026143, FBGN0004647	125	16	7937	11.9055	1	0.422413	33.2786
Annotation Cluster 5	Enrichment Score: 2.393733339326609
Category	Term	Count	%	PValue	Genes	List Total	Pop Hits	Pop Total	Fold Enrichment	Bonferroni	Benjamini	FDR
GOTERM_BP_FAT	GO:0006974~response to DNA damage stimulus	8	3.58744	0.00208274	FBGN0019686, FBGN0026751, FBGN0003480, FBGN0031848, FBGN0003082, FBGN0033389, FBGN0030646, FBGN0031309	125	115	7937	4.41711	0.883947	0.107165	3.25362
GOTERM_BP_FAT	GO:0006281~DNA repair	7	3.13901	0.00511592	FBGN0026751, FBGN0003480, FBGN0031848, FBGN0003082, FBGN0033389, FBGN0030646, FBGN0031309	125	102	7937	4.35757	0.995	0.184359	7.815
GOTERM_BP_FAT	GO:0033554~cellular response to stress	9	4.03587	0.00618361	FBGN0019686, FBGN0026751, FBGN0003480, FBGN0031848, FBGN0003082, FBGN0033389, FBGN0030646, FBGN0029944, FBGN0031309	125	176	7937	3.24695	0.998351	0.211257	9.3721
Annotation Cluster 6	Enrichment Score: 2.3745485640397974
Category	Term	Count	%	PValue	Genes	List Total	Pop Hits	Pop Total	Fold Enrichment	Bonferroni	Benjamini	FDR
GOTERM_BP_FAT	GO:0007049~cell cycle	26	11.6592	7.34543e-06	FBGN0030208, FBGN0000351, FBGN0024689, FBGN0031452, FBGN0002781, FBGN0028525, FBGN0003330, FBGN0004647, FBGN0086695, FBGN0086697, FBGN0040477, FBGN0011020, FBGN0011710, FBGN0040347, FBGN0014127, FBGN0010382, FBGN0034231, FBGN0002673, FBGN0004378, FBGN0011737, FBGN0003480, FBGN0027903, FBGN0015618, FBGN0004106, FBGN0026361, FBGN0000163	125	616	7937	2.68003	0.00755915	0.00189517	0.011653
SP_PIR_KEYWORDS	cell division	8	3.58744	7.04458e-05	FBGN0004106, FBGN0011710, FBGN0010382, FBGN0034231, FBGN0086695, FBGN0002673, FBGN0011737, FBGN0004378	216	62	12980	7.75388	0.00918627	0.00307152	0.0821187
GOTERM_BP_FAT	GO:0022403~cell cycle phase	21	9.41704	7.6031e-05	FBGN0000351, FBGN0024689, FBGN0031452, FBGN0003480, FBGN0002781, FBGN0028525, FBGN0003330, FBGN0086695, FBGN0086697, FBGN0027903, FBGN0040477, FBGN0015618, FBGN0004106, FBGN0011020, FBGN0040347, FBGN0014127, FBGN0010382, FBGN0034231, FBGN0011737, FBGN0004378, FBGN0002673	125	496	7937	2.68834	0.0755377	0.0130052	0.120556
GOTERM_BP_FAT	GO:0022402~cell cycle process	22	9.86547	9.9655e-05	FBGN0000351, FBGN0024689, FBGN0031452, FBGN0003480, FBGN0002781, FBGN0028525, FBGN0003330, FBGN0086695, FBGN0086697, FBGN0027903, FBGN0040477, FBGN0015618, FBGN0004106, FBGN0011020, FBGN0040347, FBGN0014127, FBGN0010382, FBGN0000163, FBGN0034231, FBGN0011737, FBGN0004378, FBGN0002673	125	547	7937	2.55377	0.0978268	0.0145993	0.157986
SP_PIR_KEYWORDS	cell cycle	9	4.03587	0.000189049	FBGN0003330, FBGN0004106, FBGN0011710, FBGN0010382, FBGN0034231, FBGN0086695, FBGN0002673, FBGN0011737, FBGN0004378	216	96	12980	5.63368	0.0244635	0.0061728	0.220235
GOTERM_BP_FAT	GO:0000278~mitotic cell cycle	16	7.17489	0.000435652	FBGN0030208, FBGN0031452, FBGN0086695, FBGN0086697, FBGN0027903, FBGN0040477, FBGN0015618, FBGN0004106, FBGN0011020, FBGN0014127, FBGN0010382, FBGN0000163, FBGN0034231, FBGN0011737, FBGN0004378, FBGN0002673	125	358	7937	2.83781	0.362453	0.0400947	0.688932
GOTERM_BP_FAT	GO:0000279~M phase	18	8.07175	0.00116056	FBGN0000351, FBGN0024689, FBGN0031452, FBGN0003480, FBGN0002781, FBGN0028525, FBGN0003330, FBGN0086697, FBGN0027903, FBGN0040477, FBGN0004106, FBGN0011020, FBGN0040347, FBGN0014127, FBGN0034231, FBGN0011737, FBGN0004378, FBGN0002673	125	478	7937	2.39106	0.698671	0.0768561	1.82544
GOTERM_BP_FAT	GO:0000087~M phase of mitotic cell cycle	8	3.58744	0.00833294	FBGN0040477, FBGN0004106, FBGN0014127, FBGN0034231, FBGN0002673, FBGN0011737, FBGN0004378, FBGN0086697	125	148	7937	3.43222	0.999824	0.25775	12.4322
GOTERM_BP_FAT	GO:0007051~spindle organization	10	4.4843	0.00850541	FBGN0027903, FBGN0040477, FBGN0024689, FBGN0031452, FBGN0011020, FBGN0014127, FBGN0002673, FBGN0011737, FBGN0004378, FBGN0086697	125	225	7937	2.82204	0.999853	0.254815	12.6735
SP_PIR_KEYWORDS	mitosis	5	2.24215	0.00996158	FBGN0004106, FBGN0034231, FBGN0002673, FBGN0011737, FBGN0004378	216	51	12980	5.89143	0.730587	0.151206	11.0191
GOTERM_BP_FAT	GO:0000226~microtubule cytoskeleton organization	11	4.93274	0.0179538	FBGN0027903, FBGN0040477, FBGN0024689, FBGN0031452, FBGN0011020, FBGN0014127, FBGN0000163, FBGN0002673, FBGN0011737, FBGN0004378, FBGN0086697	125	298	7937	2.34381	1	0.373664	24.9808
GOTERM_BP_FAT	GO:0007067~mitosis	7	3.13901	0.0265541	FBGN0040477, FBGN0004106, FBGN0014127, FBGN0034231, FBGN0011737, FBGN0004378, FBGN0086697	125	146	7937	3.04433	1	0.432985	34.7521
GOTERM_BP_FAT	GO:0000280~nuclear division	7	3.13901	0.0281451	FBGN0040477, FBGN0004106, FBGN0014127, FBGN0034231, FBGN0011737, FBGN0004378, FBGN0086697	125	148	7937	3.00319	1	0.43285	36.4236
GOTERM_BP_FAT	GO:0007010~cytoskeleton organization	14	6.27803	0.0291756	FBGN0024689, FBGN0031452, FBGN0004647, FBGN0086697, FBGN0027903, FBGN0040477, FBGN0011020, FBGN0032409, FBGN0014127, FBGN0000163, FBGN0032859, FBGN0004378, FBGN0002673, FBGN0011737	125	465	7937	1.91171	1	0.432447	37.4848
GOTERM_BP_FAT	GO:0048285~organelle fission	7	3.13901	0.0323954	FBGN0040477, FBGN0004106, FBGN0014127, FBGN0034231, FBGN0011737, FBGN0004378, FBGN0086697	125	153	7937	2.90505	1	0.438186	40.6943
GOTERM_BP_FAT	GO:0007052~mitotic spindle organization	7	3.13901	0.0829497	FBGN0027903, FBGN0040477, FBGN0031452, FBGN0011020, FBGN0014127, FBGN0004378, FBGN0086697	125	194	7937	2.29109	1	0.655233	74.6858
GOTERM_BP_FAT	GO:0007017~microtubule-based process	11	4.93274	0.10221	FBGN0027903, FBGN0040477, FBGN0024689, FBGN0031452, FBGN0011020, FBGN0014127, FBGN0000163, FBGN0002673, FBGN0011737, FBGN0004378, FBGN0086697	125	406	7937	1.72033	1	0.6828	81.9237
GOTERM_BP_FAT	GO:0000070~mitotic sister chromatid segregation	3	1.34529	0.161222	FBGN0040477, FBGN0014127, FBGN0086697	125	46	7937	4.14104	1	0.774315	93.8531
GOTERM_BP_FAT	GO:0000819~sister chromatid segregation	3	1.34529	0.166758	FBGN0040477, FBGN0014127, FBGN0086697	125	47	7937	4.05294	1	0.775896	94.4661
Annotation Cluster 7	Enrichment Score: 2.280794152346914
Category	Term	Count	%	PValue	Genes	List Total	Pop Hits	Pop Total	Fold Enrichment	Bonferroni	Benjamini	FDR
SP_PIR_KEYWORDS	nucleus	33	14.7982	1.62476e-05	FBGN0028683, FBGN0040372, FBGN0002781, FBGN0003330, FBGN0030121, FBGN0004647, FBGN0086695, FBGN0032321, FBGN0003511, FBGN0040477, FBGN0035110, FBGN0031868, FBGN0031848, FBGN0010382, FBGN0014931, FBGN0015396, FBGN0011737, FBGN0003575, FBGN0044324, FBGN0019686, FBGN0013753, FBGN0034503, FBGN0036640, FBGN0027903, FBGN0004837, FBGN0003963, FBGN0015618, FBGN0019938, FBGN0004106, FBGN0004510, FBGN00395…	216	869	12980	2.282	0.00212618	0.00106366	0.0189452
GOTERM_BP_FAT	GO:0006350~transcription	18	8.07175	0.000739454	FBGN0028683, FBGN0033029, FBGN0034503, FBGN0002781, FBGN0003330, FBGN0030121, FBGN0004647, FBGN0003511, FBGN0004837, FBGN0032321, FBGN0031868, FBGN0003963, FBGN0019938, FBGN0015618, FBGN0014931, FBGN0028982, FBGN0015396, FBGN0031309	125	459	7937	2.49004	0.534265	0.0570857	1.16672
GOTERM_BP_FAT	GO:0045449~regulation of transcription	25	11.2108	0.00121008	FBGN0028683, FBGN0002781, FBGN0003330, FBGN0041229, FBGN0030121, FBGN0004647, FBGN0001079, FBGN0027490, FBGN0015602, FBGN0003511, FBGN0032321, FBGN0031868, FBGN0014931, FBGN0015396, FBGN0013753, FBGN0033029, FBGN0034503, FBGN0002441, FBGN0004837, FBGN0003963, FBGN0015618, FBGN0029800, FBGN0004510, FBGN0028982, FBGN0031309	125	799	7937	1.98673	0.713716	0.0751958	1.90264
SP_PIR_KEYWORDS	Transcription	16	7.17489	0.00231447	FBGN0028683, FBGN0002781, FBGN0034503, FBGN0003330, FBGN0030121, FBGN0004647, FBGN0003511, FBGN0004837, FBGN0032321, FBGN0031868, FBGN0003963, FBGN0019938, FBGN0015618, FBGN0014931, FBGN0028982, FBGN0015396	216	393	12980	2.44652	0.261805	0.0493328	2.66594
GOTERM_CC_FAT	GO:0031981~nuclear lumen	15	6.72646	0.00266658	FBGN0035918, FBGN0019686, FBGN0013753, FBGN0002781, FBGN0034503, FBGN0036640, FBGN0003330, FBGN0026143, FBGN0032321, FBGN0031868, FBGN0019938, FBGN0015618, FBGN0028982, FBGN0015396, FBGN0031309	77	387	4786	2.40914	0.349421	0.0595655	3.17607
SP_PIR_KEYWORDS	transcription regulation	15	6.72646	0.0051472	FBGN0028683, FBGN0002781, FBGN0034503, FBGN0003330, FBGN0030121, FBGN0004647, FBGN0003511, FBGN0004837, FBGN0032321, FBGN0031868, FBGN0003963, FBGN0015618, FBGN0014931, FBGN0028982, FBGN0015396	216	387	12980	2.32917	0.491365	0.0920581	5.84035
GOTERM_MF_FAT	GO:0030528~transcription regulator activity	22	9.86547	0.00650895	FBGN0028683, FBGN0013753, FBGN0033029, FBGN0034503, FBGN0002781, FBGN0041229, FBGN0023097, FBGN0004647, FBGN0002441, FBGN0032321, FBGN0004837, FBGN0003963, FBGN0015618, FBGN0037531, FBGN0030787, FBGN0004510, FBGN0014931, FBGN0039559, FBGN0028982, FBGN0015396, FBGN0031309, FBGN0003575	138	682	7918	1.85086	0.805843	0.336198	8.1384
GOTERM_CC_FAT	GO:0043233~organelle lumen	17	7.62332	0.0122657	FBGN0035918, FBGN0019686, FBGN0013753, FBGN0034503, FBGN0002781, FBGN0036640, FBGN0003330, FBGN0026143, FBGN0032154, FBGN0032321, FBGN0031868, FBGN0019938, FBGN0015618, FBGN0086253, FBGN0028982, FBGN0015396, FBGN0031309	77	556	4786	1.90045	0.862893	0.165261	13.8587
GOTERM_CC_FAT	GO:0070013~intracellular organelle lumen	17	7.62332	0.0122657	FBGN0035918, FBGN0019686, FBGN0013753, FBGN0034503, FBGN0002781, FBGN0036640, FBGN0003330, FBGN0026143, FBGN0032154, FBGN0032321, FBGN0031868, FBGN0019938, FBGN0015618, FBGN0086253, FBGN0028982, FBGN0015396, FBGN0031309	77	556	4786	1.90045	0.862893	0.165261	13.8587
GOTERM_CC_FAT	GO:0031974~membrane-enclosed lumen	17	7.62332	0.015588	FBGN0035918, FBGN0019686, FBGN0013753, FBGN0034503, FBGN0002781, FBGN0036640, FBGN0003330, FBGN0026143, FBGN0032154, FBGN0032321, FBGN0031868, FBGN0019938, FBGN0015618, FBGN0086253, FBGN0028982, FBGN0015396, FBGN0031309	77	571	4786	1.85052	0.920295	0.190052	17.2964
GOTERM_CC_FAT	GO:0005654~nucleoplasm	10	4.4843	0.0234096	FBGN0032321, FBGN0035918, FBGN0019686, FBGN0013753, FBGN0015618, FBGN0034503, FBGN0036640, FBGN0026143, FBGN0028982, FBGN0031309	77	265	4786	2.3455	0.977935	0.254251	24.8988
GOTERM_CC_FAT	GO:0044451~nucleoplasm part	9	4.03587	0.0352928	FBGN0032321, FBGN0035918, FBGN0019686, FBGN0013753, FBGN0015618, FBGN0034503, FBGN0026143, FBGN0028982, FBGN0031309	77	240	4786	2.33084	0.996926	0.303406	35.2295
SP_PIR_KEYWORDS	dna-binding	9	4.03587	0.384078	FBGN0003511, FBGN0032321, FBGN0004837, FBGN0040477, FBGN0003963, FBGN0004510, FBGN0030121, FBGN0014931, FBGN0015396	216	417	12980	1.29696	1	0.879516	99.6488
Annotation Cluster 8	Enrichment Score: 2.0419245758292535
Category	Term	Count	%	PValue	Genes	List Total	Pop Hits	Pop Total	Fold Enrichment	Bonferroni	Benjamini	FDR
GOTERM_BP_FAT	GO:0051329~interphase of mitotic cell cycle	4	1.79372	0.00666026	FBGN0015618, FBGN0004106, FBGN0010382, FBGN0086695	125	25	7937	10.1594	0.998995	0.218498	10.0593
GOTERM_BP_FAT	GO:0051325~interphase	4	1.79372	0.00666026	FBGN0015618, FBGN0004106, FBGN0010382, FBGN0086695	125	25	7937	10.1594	0.998995	0.218498	10.0593
GOTERM_BP_FAT	GO:0000082~G1/S transition of mitotic cell cycle	3	1.34529	0.016875	FBGN0015618, FBGN0004106, FBGN0010382	125	13	7937	14.6529	1	0.386362	23.6626
Annotation Cluster 9	Enrichment Score: 1.6709304840709231
Category	Term	Count	%	PValue	Genes	List Total	Pop Hits	Pop Total	Fold Enrichment	Bonferroni	Benjamini	FDR
GOTERM_BP_FAT	GO:0008356~asymmetric cell division	7	3.13901	0.00026835	FBGN0004837, FBGN0001085, FBGN0004106, FBGN0011020, FBGN0010382, FBGN0000163, FBGN0004647	125	58	7937	7.66331	0.24213	0.0273435	0.424892
GOTERM_BP_FAT	GO:0010160~formation of organ boundary	4	1.79372	0.0210978	FBGN0004837, FBGN0030501, FBGN0001085, FBGN0004647	125	38	7937	6.68379	1	0.393844	28.7018
GOTERM_BP_FAT	GO:0048645~organ formation	4	1.79372	0.0241612	FBGN0004837, FBGN0030501, FBGN0001085, FBGN0004647	125	40	7937	6.3496	1	0.422611	32.1605
GOTERM_BP_FAT	GO:0048859~formation of anatomical boundary	4	1.79372	0.0309706	FBGN0004837, FBGN0030501, FBGN0001085, FBGN0004647	125	44	7937	5.77236	1	0.434559	39.2936
GOTERM_BP_FAT	GO:0016360~sensory organ precursor cell fate determination	3	1.34529	0.0348131	FBGN0004837, FBGN0001085, FBGN0004647	125	19	7937	10.0257	1	0.451214	43.0021
GOTERM_BP_FAT	GO:0008052~sensory organ boundary specification	3	1.34529	0.0494741	FBGN0004837, FBGN0001085, FBGN0004647	125	23	7937	8.28209	1	0.53216	55.2909
GOTERM_BP_FAT	GO:0035220~wing disc development	7	3.13901	0.27565	FBGN0004837, FBGN0040372, FBGN0002413, FBGN0001085, FBGN0029944, FBGN0004647, FBGN0015396	125	281	7937	1.58175	1	0.860702	99.4001
Annotation Cluster 10	Enrichment Score: 1.5697736365498705
Category	Term	Count	%	PValue	Genes	List Total	Pop Hits	Pop Total	Fold Enrichment	Bonferroni	Benjamini	FDR
GOTERM_BP_FAT	GO:0007127~meiosis I	6	2.69058	0.000636065	FBGN0000351, FBGN0003480, FBGN0028525, FBGN0004106, FBGN0040347, FBGN0002673	125	45	7937	8.46613	0.481733	0.053299	1.00437
GOTERM_BP_FAT	GO:0006310~DNA recombination	5	2.24215	0.00335846	FBGN0003480, FBGN0031848, FBGN0028525, FBGN0040347, FBGN0033389	125	40	7937	7.937	0.969042	0.146116	5.19727
GOTERM_BP_FAT	GO:0007059~chromosome segregation	7	3.13901	0.0098414	FBGN0000351, FBGN0040477, FBGN0002781, FBGN0028525, FBGN0003330, FBGN0014127, FBGN0086697	125	117	7937	3.79891	0.999963	0.280764	14.5217
GOTERM_BP_FAT	GO:0051321~meiotic cell cycle	9	4.03587	0.0172918	FBGN0000351, FBGN0024689, FBGN0003480, FBGN0002781, FBGN0028525, FBGN0003330, FBGN0004106, FBGN0040347, FBGN0002673	125	211	7937	2.70836	1	0.377601	24.1745
GOTERM_BP_FAT	GO:0048610~reproductive cellular process	15	6.72646	0.0236782	FBGN0000351, FBGN0024689, FBGN0019686, FBGN0003480, FBGN0030964, FBGN0002781, FBGN0003330, FBGN0004647, FBGN0004510, FBGN0004106, FBGN0000808, FBGN0032409, FBGN0010382, FBGN0000163, FBGN0002673	125	500	7937	1.90488	1	0.423099	31.6259
GOTERM_BP_FAT	GO:0051327~M phase of meiotic cell cycle	8	3.58744	0.0368651	FBGN0000351, FBGN0003480, FBGN0002781, FBGN0028525, FBGN0003330, FBGN0004106, FBGN0040347, FBGN0002673	125	200	7937	2.53984	1	0.459842	44.8945
GOTERM_BP_FAT	GO:0007126~meiosis	8	3.58744	0.0368651	FBGN0000351, FBGN0003480, FBGN0002781, FBGN0028525, FBGN0003330, FBGN0004106, FBGN0040347, FBGN0002673	125	200	7937	2.53984	1	0.459842	44.8945
GOTERM_BP_FAT	GO:0007131~reciprocal meiotic recombination	3	1.34529	0.0534329	FBGN0003480, FBGN0028525, FBGN0040347	125	24	7937	7.937	1	0.545181	58.1553
SP_PIR_KEYWORDS	meiosis	3	1.34529	0.0779308	FBGN0000351, FBGN0003330, FBGN0002673	216	28	12980	6.43849	0.999976	0.485363	61.1766
GOTERM_BP_FAT	GO:0045132~meiotic chromosome segregation	3	1.34529	0.223555	FBGN0000351, FBGN0002781, FBGN0028525	125	57	7937	3.34189	1	0.824923	98.1945
GOTERM_BP_FAT	GO:0007140~male meiosis	3	1.34529	0.495986	FBGN0002781, FBGN0004106, FBGN0002673	125	106	7937	1.79706	1	0.968333	99.9981
Annotation Cluster 11	Enrichment Score: 1.534607580162022
Category	Term	Count	%	PValue	Genes	List Total	Pop Hits	Pop Total	Fold Enrichment	Bonferroni	Benjamini	FDR
INTERPRO	IPR012934:Zinc finger, AD-type	9	4.03587	0.000297076	FBGN0051109, FBGN0043796, FBGN0038551, FBGN0038766, FBGN0037921, FBGN0038765, FBGN0038418, FBGN0035691, FBGN0014931	186	94	10196	5.24846	0.0971596	0.0971596	0.4045
SP_PIR_KEYWORDS	zinc-finger	14	6.27803	0.00223575	FBGN0028683, FBGN0002781, FBGN0051053, FBGN0003330, FBGN0033884, FBGN0023097, FBGN0030121, FBGN0003511, FBGN0031868, FBGN0003963, FBGN0031848, FBGN0014931, FBGN0039559, FBGN0003575	216	314	12980	2.67929	0.254135	0.0569559	2.57634
GOTERM_MF_FAT	GO:0008270~zinc ion binding	30	13.4529	0.00466227	FBGN0028683, FBGN0051109, FBGN0040372, FBGN0051053, FBGN0002781, FBGN0037583, FBGN0003330, FBGN0033884, FBGN0035691, FBGN0030121, FBGN0003511, FBGN0086912, FBGN0031868, FBGN0031848, FBGN0037379, FBGN0030787, FBGN0037921, FBGN0014931, FBGN0003575, FBGN0043796, FBGN0038551, FBGN0038766, FBGN0038765, FBGN0039740, FBGN0023097, FBGN0035378, FBGN0003963, FBGN0019938, FBGN0038418, FBGN0039559	138	1026	7918	1.67768	0.690552	0.323612	5.89388
INTERPRO	IPR007087:Zinc finger, C2H2-type	13	5.8296	0.0136959	FBGN0043796, FBGN0038551, FBGN0038766, FBGN0038765, FBGN0039740, FBGN0035691, FBGN0003511, FBGN0003963, FBGN0037379, FBGN0037921, FBGN0030787, FBGN0038418, FBGN0014931	186	320	10196	2.22695	0.991296	0.906704	17.149
INTERPRO	IPR015880:Zinc finger, C2H2-like	13	5.8296	0.0149775	FBGN0043796, FBGN0038551, FBGN0038766, FBGN0038765, FBGN0039740, FBGN0035691, FBGN0003511, FBGN0003963, FBGN0037379, FBGN0037921, FBGN0030787, FBGN0038418, FBGN0014931	186	324	10196	2.19946	0.994435	0.822788	18.6055
SMART	SM00355:ZnF_C2H2	13	5.8296	0.0260087	FBGN0043796, FBGN0038551, FBGN0038766, FBGN0038765, FBGN0039740, FBGN0035691, FBGN0003511, FBGN0003963, FBGN0037379, FBGN0037921, FBGN0030787, FBGN0038418, FBGN0014931	97	324	4824	1.99542	0.916019	0.916019	25.1054
GOTERM_MF_FAT	GO:0046914~transition metal ion binding	32	14.3498	0.0564117	FBGN0028683, FBGN0051109, FBGN0040372, FBGN0051053, FBGN0002781, FBGN0037583, FBGN0003330, FBGN0033884, FBGN0035691, FBGN0030121, FBGN0003511, FBGN0086912, FBGN0032168, FBGN0031868, FBGN0031848, FBGN0037379, FBGN0031126, FBGN0030787, FBGN0037921, FBGN0014931, FBGN0003575, FBGN0043796, FBGN0038551, FBGN0038766, FBGN0038765, FBGN0039740, FBGN0023097, FBGN0035378, FBGN0003963, FBGN0019938, FBGN00384…	138	1354	7918	1.35603	1	0.801978	52.9894
SP_PIR_KEYWORDS	zinc	16	7.17489	0.0565709	FBGN0028683, FBGN0037583, FBGN0002781, FBGN0051053, FBGN0003330, FBGN0033884, FBGN0023097, FBGN0030121, FBGN0003511, FBGN0031868, FBGN0003963, FBGN0019938, FBGN0031848, FBGN0014931, FBGN0039559, FBGN0003575	216	577	12980	1.66635	0.999514	0.443907	49.2922
SP_PIR_KEYWORDS	metal-binding	19	8.52018	0.1111	FBGN0028683, FBGN0037583, FBGN0002781, FBGN0051053, FBGN0003330, FBGN0033884, FBGN0030121, FBGN0023097, FBGN0003511, FBGN0031868, FBGN0003963, FBGN0019938, FBGN0031848, FBGN0031126, FBGN0014931, FBGN0039559, FBGN0031519, FBGN0011737, FBGN0003575	216	796	12980	1.43437	1	0.537632	74.6746
INTERPRO	IPR013087:Zinc finger, C2H2-type/integrase, DNA-binding	6	2.69058	0.123745	FBGN0043796, FBGN0038766, FBGN0037921, FBGN0038765, FBGN0038418, FBGN0035691	186	145	10196	2.2683	1	0.998484	83.5037
GOTERM_MF_FAT	GO:0046872~metal ion binding	35	15.6951	0.212884	FBGN0028683, FBGN0051109, FBGN0040372, FBGN0051053, FBGN0002781, FBGN0037583, FBGN0003330, FBGN0033884, FBGN0035691, FBGN0030121, FBGN0004647, FBGN0003511, FBGN0086912, FBGN0032168, FBGN0031868, FBGN0031848, FBGN0037379, FBGN0031126, FBGN0030787, FBGN0037921, FBGN0014931, FBGN0011737, FBGN0003575, FBGN0043796, FBGN0038551, FBGN0038766, FBGN0038765, FBGN0039740, FBGN0023097, FBGN0035378, FBGN00039…	138	1718	7918	1.16891	1	0.926638	95.5476
GOTERM_MF_FAT	GO:0043169~cation binding	35	15.6951	0.264932	FBGN0028683, FBGN0051109, FBGN0040372, FBGN0051053, FBGN0002781, FBGN0037583, FBGN0003330, FBGN0033884, FBGN0035691, FBGN0030121, FBGN0004647, FBGN0003511, FBGN0086912, FBGN0032168, FBGN0031868, FBGN0031848, FBGN0037379, FBGN0031126, FBGN0030787, FBGN0037921, FBGN0014931, FBGN0011737, FBGN0003575, FBGN0043796, FBGN0038551, FBGN0038766, FBGN0038765, FBGN0039740, FBGN0023097, FBGN0035378, FBGN00039…	138	1764	7918	1.13843	1	0.942807	98.1703
GOTERM_MF_FAT	GO:0043167~ion binding	35	15.6951	0.274528	FBGN0028683, FBGN0051109, FBGN0040372, FBGN0051053, FBGN0002781, FBGN0037583, FBGN0003330, FBGN0033884, FBGN0035691, FBGN0030121, FBGN0004647, FBGN0003511, FBGN0086912, FBGN0032168, FBGN0031868, FBGN0031848, FBGN0037379, FBGN0031126, FBGN0030787, FBGN0037921, FBGN0014931, FBGN0011737, FBGN0003575, FBGN0043796, FBGN0038551, FBGN0038766, FBGN0038765, FBGN0039740, FBGN0023097, FBGN0035378, FBGN00039…	138	1772	7918	1.13329	1	0.943693	98.4576
Annotation Cluster 12	Enrichment Score: 1.5052488705507419
Category	Term	Count	%	PValue	Genes	List Total	Pop Hits	Pop Total	Fold Enrichment	Bonferroni	Benjamini	FDR
KEGG_PATHWAY	dme03420:Nucleotide excision repair	4	1.79372	0.0110942	FBGN0027903, FBGN0028700, FBGN0034726, FBGN0031309	29	35	2054	8.09458	0.251783	0.135005	8.74295
GOTERM_CC_FAT	GO:0005657~replication fork	3	1.34529	0.035744	FBGN0027903, FBGN0028700, FBGN0034726	77	19	4786	9.81408	0.997149	0.291578	35.5947
KEGG_PATHWAY	dme03030:DNA replication	3	1.34529	0.0769047	FBGN0027903, FBGN0028700, FBGN0034726	29	34	2054	6.24949	0.875144	0.405567	48.1206
Annotation Cluster 13	Enrichment Score: 1.3714384095790872
Category	Term	Count	%	PValue	Genes	List Total	Pop Hits	Pop Total	Fold Enrichment	Bonferroni	Benjamini	FDR
GOTERM_BP_FAT	GO:0009996~negative regulation of cell fate specification	3	1.34529	0.0251828	FBGN0004837, FBGN0003963, FBGN0004647	125	16	7937	11.9055	1	0.422413	33.2786
GOTERM_BP_FAT	GO:0010454~negative regulation of cell fate commitment	3	1.34529	0.0251828	FBGN0004837, FBGN0003963, FBGN0004647	125	16	7937	11.9055	1	0.422413	33.2786
GOTERM_BP_FAT	GO:0030097~hemopoiesis	4	1.79372	0.0291832	FBGN0004837, FBGN0003963, FBGN0030964, FBGN0004647	125	43	7937	5.9066	1	0.426657	37.4925
GOTERM_BP_FAT	GO:0042659~regulation of cell fate specification	3	1.34529	0.038293	FBGN0004837, FBGN0003963, FBGN0004647	125	20	7937	9.5244	1	0.467524	46.1765
GOTERM_BP_FAT	GO:0010453~regulation of cell fate commitment	3	1.34529	0.038293	FBGN0004837, FBGN0003963, FBGN0004647	125	20	7937	9.5244	1	0.467524	46.1765
GOTERM_BP_FAT	GO:0048534~hemopoietic or lymphoid organ development	4	1.79372	0.0592219	FBGN0004837, FBGN0003963, FBGN0030964, FBGN0004647	125	57	7937	4.45586	1	0.573523	62.036
GOTERM_BP_FAT	GO:0002520~immune system development	4	1.79372	0.0592219	FBGN0004837, FBGN0003963, FBGN0030964, FBGN0004647	125	57	7937	4.45586	1	0.573523	62.036
GOTERM_BP_FAT	GO:0045596~negative regulation of cell differentiation	4	1.79372	0.112188	FBGN0004837, FBGN0003963, FBGN0021764, FBGN0004647	125	75	7937	3.38645	1	0.693319	84.8607
Annotation Cluster 14	Enrichment Score: 1.3648041447019217
Category	Term	Count	%	PValue	Genes	List Total	Pop Hits	Pop Total	Fold Enrichment	Bonferroni	Benjamini	FDR
GOTERM_BP_FAT	GO:0016568~chromatin modification	8	3.58744	0.00178963	FBGN0032321, FBGN0028683, FBGN0052133, FBGN0040372, FBGN0002781, FBGN0039559, FBGN0035405, FBGN0039067	125	112	7937	4.53543	0.842818	0.10313	2.80181
GOTERM_BP_FAT	GO:0016569~covalent chromatin modification	3	1.34529	0.212037	FBGN0032321, FBGN0052133, FBGN0039067	125	55	7937	3.46342	1	0.816898	97.7194
GOTERM_BP_FAT	GO:0016570~histone modification	3	1.34529	0.212037	FBGN0032321, FBGN0052133, FBGN0039067	125	55	7937	3.46342	1	0.816898	97.7194
Annotation Cluster 15	Enrichment Score: 1.2897176410886784
Category	Term	Count	%	PValue	Genes	List Total	Pop Hits	Pop Total	Fold Enrichment	Bonferroni	Benjamini	FDR
SP_PIR_KEYWORDS	zinc-finger	14	6.27803	0.00223575	FBGN0028683, FBGN0002781, FBGN0051053, FBGN0003330, FBGN0033884, FBGN0023097, FBGN0030121, FBGN0003511, FBGN0031868, FBGN0003963, FBGN0031848, FBGN0014931, FBGN0039559, FBGN0003575	216	314	12980	2.67929	0.254135	0.0569559	2.57634
INTERPRO	IPR001841:Zinc finger, RING-type	5	2.24215	0.222059	FBGN0051053, FBGN0003330, FBGN0033884, FBGN0039559, FBGN0023097	186	133	10196	2.0608	1	0.993787	96.7466
SMART	SM00184:RING	5	2.24215	0.272243	FBGN0051053, FBGN0003330, FBGN0033884, FBGN0039559, FBGN0023097	97	133	4824	1.86962	1	0.997457	96.938
Annotation Cluster 16	Enrichment Score: 1.2567583869023922
Category	Term	Count	%	PValue	Genes	List Total	Pop Hits	Pop Total	Fold Enrichment	Bonferroni	Benjamini	FDR
GOTERM_BP_FAT	GO:0007293~germarium-derived egg chamber formation	6	2.69058	0.00292686	FBGN0003480, FBGN0003330, FBGN0004106, FBGN0000163, FBGN0004647, FBGN0001079	125	63	7937	6.04724	0.951582	0.140491	4.54382
GOTERM_BP_FAT	GO:0003006~reproductive developmental process	16	7.17489	0.0120761	FBGN0000351, FBGN0024689, FBGN0019686, FBGN0003480, FBGN0030964, FBGN0003330, FBGN0004647, FBGN0001079, FBGN0004510, FBGN0004106, FBGN0000808, FBGN0032409, FBGN0010382, FBGN0039559, FBGN0000163, FBGN0002673	125	506	7937	2.00778	0.999996	0.301338	17.5316
GOTERM_BP_FAT	GO:0051321~meiotic cell cycle	9	4.03587	0.0172918	FBGN0000351, FBGN0024689, FBGN0003480, FBGN0002781, FBGN0028525, FBGN0003330, FBGN0004106, FBGN0040347, FBGN0002673	125	211	7937	2.70836	1	0.377601	24.1745
GOTERM_BP_FAT	GO:0048610~reproductive cellular process	15	6.72646	0.0236782	FBGN0000351, FBGN0024689, FBGN0019686, FBGN0003480, FBGN0030964, FBGN0002781, FBGN0003330, FBGN0004647, FBGN0004510, FBGN0004106, FBGN0000808, FBGN0032409, FBGN0010382, FBGN0000163, FBGN0002673	125	500	7937	1.90488	1	0.423099	31.6259
GOTERM_BP_FAT	GO:0048477~oogenesis	14	6.27803	0.0772592	FBGN0000351, FBGN0030964, FBGN0003480, FBGN0002781, FBGN0003330, FBGN0004647, FBGN0001079, FBGN0015602, FBGN0004510, FBGN0004106, FBGN0000808, FBGN0032409, FBGN0010382, FBGN0000163	125	539	7937	1.64925	1	0.64136	72.0754
GOTERM_BP_FAT	GO:0007292~female gamete generation	14	6.27803	0.0835459	FBGN0000351, FBGN0030964, FBGN0003480, FBGN0002781, FBGN0003330, FBGN0004647, FBGN0001079, FBGN0015602, FBGN0004510, FBGN0004106, FBGN0000808, FBGN0032409, FBGN0010382, FBGN0000163	125	546	7937	1.6281	1	0.653635	74.9457
GOTERM_BP_FAT	GO:0007276~gamete generation	17	7.62332	0.0900575	FBGN0000351, FBGN0024689, FBGN0019686, FBGN0003480, FBGN0030964, FBGN0002781, FBGN0003330, FBGN0004647, FBGN0001079, FBGN0015602, FBGN0004510, FBGN0004106, FBGN0000808, FBGN0032409, FBGN0010382, FBGN0000163, FBGN0002673	125	715	7937	1.5097	1	0.669722	77.6255
GOTERM_BP_FAT	GO:0019953~sexual reproduction	17	7.62332	0.108115	FBGN0000351, FBGN0024689, FBGN0019686, FBGN0003480, FBGN0030964, FBGN0002781, FBGN0003330, FBGN0004647, FBGN0001079, FBGN0015602, FBGN0004510, FBGN0004106, FBGN0000808, FBGN0032409, FBGN0010382, FBGN0000163, FBGN0002673	125	735	7937	1.46861	1	0.686125	83.7203
GOTERM_BP_FAT	GO:0032504~multicellular organism reproduction	17	7.62332	0.154028	FBGN0000351, FBGN0024689, FBGN0019686, FBGN0003480, FBGN0030964, FBGN0002781, FBGN0003330, FBGN0004647, FBGN0001079, FBGN0015602, FBGN0004510, FBGN0004106, FBGN0000808, FBGN0032409, FBGN0010382, FBGN0000163, FBGN0002673	125	778	7937	1.38744	1	0.77164	92.9613
GOTERM_BP_FAT	GO:0048609~reproductive process in a multicellular organism	17	7.62332	0.154028	FBGN0000351, FBGN0024689, FBGN0019686, FBGN0003480, FBGN0030964, FBGN0002781, FBGN0003330, FBGN0004647, FBGN0001079, FBGN0015602, FBGN0004510, FBGN0004106, FBGN0000808, FBGN0032409, FBGN0010382, FBGN0000163, FBGN0002673	125	778	7937	1.38744	1	0.77164	92.9613
GOTERM_BP_FAT	GO:0007281~germ cell development	7	3.13901	0.179672	FBGN0024689, FBGN0019686, FBGN0004106, FBGN0004510, FBGN0000808, FBGN0000163, FBGN0004647	125	243	7937	1.8291	1	0.78773	95.6808
GOTERM_BP_FAT	GO:0030707~ovarian follicle cell development	6	2.69058	0.214003	FBGN0030964, FBGN0003330, FBGN0032409, FBGN0010382, FBGN0000163, FBGN0004647	125	204	7937	1.86753	1	0.818002	97.808

## Sheet: TS3.head
Annotation Cluster 1	Enrichment Score: 4.301755870853821
Category	Term	Count	%	PValue	Genes	List Total	Pop Hits	Pop Total	Fold Enrichment	Bonferroni	Benjamini	FDR
GOTERM_CC_FAT	GO:0005626~insoluble fraction	14	5.34351	5.2096e-07	FBGN0015035, FBGN0015033, FBGN0031689, FBGN0000473, FBGN0033304, FBGN0031432, FBGN0051116, FBGN0025454, FBGN0033775, FBGN0030949, FBGN0000121, FBGN0033065, FBGN0033981, FBGN0040323	105	110	4786	5.80121	8.02246e-05	8.02246e-05	0.000624942
GOTERM_CC_FAT	GO:0000267~cell fraction	14	5.34351	7.1463e-07	FBGN0015035, FBGN0015033, FBGN0031689, FBGN0000473, FBGN0033304, FBGN0031432, FBGN0051116, FBGN0025454, FBGN0033775, FBGN0030949, FBGN0000121, FBGN0033065, FBGN0033981, FBGN0040323	105	113	4786	5.6472	0.000110047	5.5025e-05	0.000857268
GOTERM_CC_FAT	GO:0019898~extrinsic to membrane	16	6.10687	8.34662e-07	FBGN0024941, FBGN0004623, FBGN0015035, FBGN0015033, FBGN0031689, FBGN0000473, FBGN0033304, FBGN0031432, FBGN0028433, FBGN0033775, FBGN0025454, FBGN0030949, FBGN0033065, FBGN0033981, FBGN0003861, FBGN0004377	105	154	4786	4.73568	0.00012853	4.28451e-05	0.00100126
GOTERM_CC_FAT	GO:0005624~membrane fraction	13	4.96183	2.35262e-06	FBGN0015035, FBGN0015033, FBGN0031689, FBGN0000473, FBGN0033304, FBGN0031432, FBGN0025454, FBGN0033775, FBGN0030949, FBGN0000121, FBGN0033065, FBGN0033981, FBGN0040323	105	106	4786	5.59012	0.000362238	9.05717e-05	0.00282216
SP_PIR_KEYWORDS	microsome	11	4.19847	2.79418e-06	FBGN0033775, FBGN0025454, FBGN0030949, FBGN0033065, FBGN0015035, FBGN0031689, FBGN0015033, FBGN0000473, FBGN0033981, FBGN0033304, FBGN0031432	256	78	12980	7.15044	0.000441384	0.000220716	0.00336664
SP_PIR_KEYWORDS	Monooxygenase	12	4.58015	3.36207e-06	FBGN0033775, FBGN0025454, FBGN0000337, FBGN0030949, FBGN0033065, FBGN0015035, FBGN0031689, FBGN0015033, FBGN0000473, FBGN0033981, FBGN0033304, FBGN0031432	256	98	12980	6.20855	0.000531066	0.000177053	0.00405086
INTERPRO	IPR002401:Cytochrome P450, E-class, group I	11	4.19847	5.99421e-06	FBGN0033775, FBGN0025454, FBGN0030949, FBGN0033065, FBGN0015035, FBGN0031689, FBGN0015033, FBGN0000473, FBGN0033981, FBGN0033304, FBGN0031432	223	77	10196	6.53171	0.00256224	0.00256224	0.00844272
SP_PIR_KEYWORDS	heme	12	4.58015	1.13423e-05	FBGN0033775, FBGN0025454, FBGN0030949, FBGN0033065, FBGN0015035, FBGN0031689, FBGN0015033, FBGN0000473, FBGN0033981, FBGN0033304, FBGN0031432, FBGN0027657	256	111	12980	5.48142	0.00179049	0.000447924	0.0136654
INTERPRO	IPR017973:Cytochrome P450, C-terminal region	11	4.19847	1.46897e-05	FBGN0033775, FBGN0025454, FBGN0030949, FBGN0033065, FBGN0015035, FBGN0031689, FBGN0015033, FBGN0000473, FBGN0033981, FBGN0033304, FBGN0031432	223	85	10196	5.91696	0.0062675	0.00313868	0.0206889
INTERPRO	IPR001128:Cytochrome P450	11	4.19847	1.63101e-05	FBGN0033775, FBGN0025454, FBGN0030949, FBGN0033065, FBGN0015035, FBGN0031689, FBGN0015033, FBGN0000473, FBGN0033981, FBGN0033304, FBGN0031432	223	86	10196	5.84816	0.00695649	0.00232423	0.0229709
PIR_SUPERFAMILY	PIRSF000051:cytochrome P450 CYP3A5	8	3.05344	1.6524e-05	FBGN0033775, FBGN0025454, FBGN0033065, FBGN0031689, FBGN0000473, FBGN0033981, FBGN0033304, FBGN0031432	62	37	2596	9.05318	0.000908416	0.000908416	0.0162516
GOTERM_CC_FAT	GO:0042598~vesicular fraction	11	4.19847	1.84921e-05	FBGN0033775, FBGN0025454, FBGN0030949, FBGN0033065, FBGN0015035, FBGN0031689, FBGN0015033, FBGN0000473, FBGN0033981, FBGN0033304, FBGN0031432	105	89	4786	5.6336	0.00284376	0.000569399	0.0221809
GOTERM_CC_FAT	GO:0005792~microsome	11	4.19847	1.84921e-05	FBGN0033775, FBGN0025454, FBGN0030949, FBGN0033065, FBGN0015035, FBGN0031689, FBGN0015033, FBGN0000473, FBGN0033981, FBGN0033304, FBGN0031432	105	89	4786	5.6336	0.00284376	0.000569399	0.0221809
INTERPRO	IPR017972:Cytochrome P450, conserved site	11	4.19847	2.69257e-05	FBGN0033775, FBGN0025454, FBGN0030949, FBGN0033065, FBGN0015035, FBGN0031689, FBGN0015033, FBGN0000473, FBGN0033981, FBGN0033304, FBGN0031432	223	91	10196	5.52683	0.0114582	0.00287694	0.037919
SP_PIR_KEYWORDS	oxidoreductase	27	10.3053	4.34814e-05	FBGN0086450, FBGN0034364, FBGN0036857, FBGN0038349, FBGN0000473, FBGN0033304, FBGN0010044, FBGN0031432, FBGN0033775, FBGN0040349, FBGN0033981, FBGN0036620, FBGN0000337, FBGN0015035, FBGN0031689, FBGN0015033, FBGN0037537, FBGN0029866, FBGN0034660, FBGN0037975, FBGN0025454, FBGN0030949, FBGN0034142, FBGN0033065, FBGN0000565, FBGN0036380, FBGN0031630	256	561	12980	2.44026	0.00684666	0.000980976	0.0523778
UP_SEQ_FEATURE	metal ion-binding site:Iron (heme axial ligand)	11	4.19847	5.36241e-05	FBGN0033775, FBGN0025454, FBGN0030949, FBGN0033065, FBGN0015035, FBGN0031689, FBGN0015033, FBGN0000473, FBGN0033981, FBGN0033304, FBGN0031432	70	96	2975	4.86979	0.0125229	0.0125229	0.0689624
KEGG_PATHWAY	dme00903:Limonene and pinene degradation	10	3.81679	5.52868e-05	FBGN0033775, FBGN0025454, FBGN0033065, FBGN0015035, FBGN0031689, FBGN0015033, FBGN0036857, FBGN0000473, FBGN0033981, FBGN0033304	45	86	2054	5.30749	0.00270546	0.00270546	0.0529962
COG_ONTOLOGY	Secondary metabolites biosynthesis, transport, and catabolism	12	4.58015	9.38558e-05	FBGN0033775, FBGN0038858, FBGN0025454, FBGN0030949, FBGN0033065, FBGN0015035, FBGN0031689, FBGN0015033, FBGN0000473, FBGN0033981, FBGN0033304, FBGN0031432	42	91	1237	3.88383	0.00178176	0.00178176	0.0703182
GOTERM_BP_FAT	GO:0055114~oxidation reduction	27	10.3053	0.00015019	FBGN0086450, FBGN0034364, FBGN0036857, FBGN0038349, FBGN0000473, FBGN0033304, FBGN0010044, FBGN0031432, FBGN0033775, FBGN0040349, FBGN0033981, FBGN0036620, FBGN0000337, FBGN0015035, FBGN0031689, FBGN0015033, FBGN0037537, FBGN0029866, FBGN0034660, FBGN0037975, FBGN0025454, FBGN0030949, FBGN0034142, FBGN0033065, FBGN0000565, FBGN0036380, FBGN0031630	156	620	7937	2.21566	0.136876	0.0162222	0.236423
GOTERM_MF_FAT	GO:0020037~heme binding	12	4.58015	0.000199885	FBGN0033775, FBGN0025454, FBGN0030949, FBGN0033065, FBGN0015035, FBGN0031689, FBGN0015033, FBGN0000473, FBGN0033981, FBGN0033304, FBGN0031432, FBGN0027657	171	140	7918	3.96892	0.0692513	0.0692513	0.274061
GOTERM_MF_FAT	GO:0046906~tetrapyrrole binding	12	4.58015	0.000199885	FBGN0033775, FBGN0025454, FBGN0030949, FBGN0033065, FBGN0015035, FBGN0031689, FBGN0015033, FBGN0000473, FBGN0033981, FBGN0033304, FBGN0031432, FBGN0027657	171	140	7918	3.96892	0.0692513	0.0692513	0.274061
SP_PIR_KEYWORDS	endoplasmic reticulum	11	4.19847	0.000549498	FBGN0033775, FBGN0025454, FBGN0030949, FBGN0033065, FBGN0015035, FBGN0031689, FBGN0015033, FBGN0000473, FBGN0033981, FBGN0033304, FBGN0031432	256	144	12980	3.87316	0.0831804	0.0107969	0.66008
GOTERM_MF_FAT	GO:0009055~electron carrier activity	13	4.96183	0.00131338	FBGN0086450, FBGN0015035, FBGN0015033, FBGN0031689, FBGN0038349, FBGN0000473, FBGN0033304, FBGN0031432, FBGN0025454, FBGN0033775, FBGN0030949, FBGN0033065, FBGN0033981	171	202	7918	2.97997	0.37613	0.210145	1.78806
SP_PIR_KEYWORDS	iron	11	4.19847	0.00262	FBGN0033775, FBGN0025454, FBGN0030949, FBGN0033065, FBGN0015035, FBGN0031689, FBGN0015033, FBGN0000473, FBGN0033981, FBGN0033304, FBGN0031432	256	177	12980	3.15104	0.339332	0.0406031	3.11153
GOTERM_MF_FAT	GO:0005506~iron ion binding	14	5.34351	0.00385351	FBGN0015035, FBGN0015033, FBGN0031689, FBGN0034364, FBGN0038349, FBGN0000473, FBGN0033304, FBGN0031432, FBGN0033775, FBGN0025454, FBGN0030949, FBGN0033065, FBGN0033981, FBGN0027657	171	260	7918	2.4933	0.749947	0.369995	5.16245
GOTERM_CC_FAT	GO:0005783~endoplasmic reticulum	13	4.96183	0.0193309	FBGN0015035, FBGN0015033, FBGN0031689, FBGN0036106, FBGN0000473, FBGN0033304, FBGN0031432, FBGN0025454, FBGN0033775, FBGN0030949, FBGN0033065, FBGN0033981, FBGN0010350	105	284	4786	2.08645	0.950516	0.146335	20.8768
SP_PIR_KEYWORDS	metal-binding	24	9.16031	0.0409179	FBGN0051064, FBGN0038237, FBGN0015035, FBGN0015033, FBGN0031689, FBGN0004618, FBGN0004395, FBGN0000473, FBGN0033304, FBGN0029137, FBGN0031432, FBGN0039180, FBGN0020623, FBGN0030358, FBGN0033775, FBGN0025454, FBGN0030949, FBGN0033065, FBGN0005771, FBGN0039911, FBGN0085413, FBGN0033981, FBGN0040068, FBGN0030600	256	796	12980	1.52874	0.998641	0.306999	39.5521
Annotation Cluster 2	Enrichment Score: 4.2882214664808975
Category	Term	Count	%	PValue	Genes	List Total	Pop Hits	Pop Total	Fold Enrichment	Bonferroni	Benjamini	FDR
SP_PIR_KEYWORDS	vision	10	3.81679	1.09366e-06	FBGN0004227, FBGN0028433, FBGN0003248, FBGN0000121, FBGN0004623, FBGN0003250, FBGN0004618, FBGN0010350, FBGN0003861, FBGN0013725	256	55	12980	9.21875	0.000172784	0.000172784	0.00131774
GOTERM_BP_FAT	GO:0007602~phototransduction	9	3.43511	2.06172e-06	FBGN0028433, FBGN0025697, FBGN0003248, FBGN0000121, FBGN0004623, FBGN0003250, FBGN0030670, FBGN0010350, FBGN0003861	156	45	7937	10.1756	0.00201845	0.00201845	0.00324902
GOTERM_BP_FAT	GO:0009416~response to light stimulus	12	4.58015	3.50826e-06	FBGN0004227, FBGN0028433, FBGN0025697, FBGN0003248, FBGN0000121, FBGN0004623, FBGN0003250, FBGN0004618, FBGN0030670, FBGN0010350, FBGN0003861, FBGN0023178	156	100	7937	6.10538	0.0034322	0.00171757	0.00552853
GOTERM_BP_FAT	GO:0009583~detection of light stimulus	9	3.43511	5.51495e-06	FBGN0028433, FBGN0025697, FBGN0003248, FBGN0000121, FBGN0004623, FBGN0003250, FBGN0030670, FBGN0010350, FBGN0003861	156	51	7937	8.97851	0.00539009	0.00179993	0.00869067
GOTERM_BP_FAT	GO:0007601~visual perception	10	3.81679	7.701e-06	FBGN0004227, FBGN0028433, FBGN0003248, FBGN0000121, FBGN0004623, FBGN0003250, FBGN0004618, FBGN0010350, FBGN0003861, FBGN0013725	156	70	7937	7.26832	0.0075186	0.00188497	0.0121353
GOTERM_BP_FAT	GO:0050953~sensory perception of light stimulus	10	3.81679	8.67336e-06	FBGN0004227, FBGN0028433, FBGN0003248, FBGN0000121, FBGN0004623, FBGN0003250, FBGN0004618, FBGN0010350, FBGN0003861, FBGN0013725	156	71	7937	7.16594	0.00846391	0.00169854	0.0136675
GOTERM_BP_FAT	GO:0009582~detection of abiotic stimulus	9	3.43511	1.13267e-05	FBGN0028433, FBGN0025697, FBGN0003248, FBGN0000121, FBGN0004623, FBGN0003250, FBGN0030670, FBGN0010350, FBGN0003861	156	56	7937	8.17685	0.0110388	0.00184833	0.0178483
GOTERM_BP_FAT	GO:0009314~response to radiation	12	4.58015	1.15809e-05	FBGN0004227, FBGN0028433, FBGN0025697, FBGN0003248, FBGN0000121, FBGN0004623, FBGN0003250, FBGN0004618, FBGN0030670, FBGN0010350, FBGN0003861, FBGN0023178	156	113	7937	5.403	0.0112852	0.00162002	0.0182488
SP_PIR_KEYWORDS	sensory transduction	13	4.96183	1.38934e-05	FBGN0003248, FBGN0004623, FBGN0004618, FBGN0034509, FBGN0034470, FBGN0013725, FBGN0004227, FBGN0028433, FBGN0000121, FBGN0003250, FBGN0035113, FBGN0010350, FBGN0003861	256	135	12980	4.88252	0.00219277	0.000438939	0.0167388
GOTERM_BP_FAT	GO:0009581~detection of external stimulus	9	3.43511	2.16195e-05	FBGN0028433, FBGN0025697, FBGN0003248, FBGN0000121, FBGN0004623, FBGN0003250, FBGN0030670, FBGN0010350, FBGN0003861	156	61	7937	7.50662	0.0209645	0.00264492	0.0340648
GOTERM_BP_FAT	GO:0009628~response to abiotic stimulus	14	5.34351	0.000269755	FBGN0025697, FBGN0003248, FBGN0004623, FBGN0004618, FBGN0004227, FBGN0028433, FBGN0000121, FBGN0003250, FBGN0035113, FBGN0030670, FBGN0010350, FBGN0003861, FBGN0023178, FBGN0015541	156	214	7937	3.32848	0.23233	0.0260931	0.424262
GOTERM_BP_FAT	GO:0051606~detection of stimulus	9	3.43511	0.000718718	FBGN0028433, FBGN0025697, FBGN0003248, FBGN0000121, FBGN0004623, FBGN0003250, FBGN0030670, FBGN0010350, FBGN0003861	156	100	7937	4.57904	0.505692	0.0620459	1.12664
GOTERM_BP_FAT	GO:0007600~sensory perception	15	5.72519	0.000968953	FBGN0003248, FBGN0004623, FBGN0011283, FBGN0004618, FBGN0041229, FBGN0034509, FBGN0034470, FBGN0011280, FBGN0013725, FBGN0004227, FBGN0028433, FBGN0000121, FBGN0003250, FBGN0010350, FBGN0003861	156	276	7937	2.76512	0.613272	0.0761167	1.51611
GOTERM_BP_FAT	GO:0050877~neurological system process	22	8.39695	0.00206435	FBGN0013334, FBGN0003248, FBGN0011283, FBGN0001624, FBGN0023479, FBGN0004623, FBGN0005631, FBGN0004618, FBGN0034509, FBGN0041229, FBGN0034470, FBGN0011280, FBGN0013725, FBGN0004227, FBGN0028433, FBGN0000121, FBGN0039911, FBGN0003250, FBGN0010350, FBGN0003861, FBGN0030600, FBGN0001145	156	546	7937	2.05004	0.868026	0.134678	3.20412
GOTERM_BP_FAT	GO:0050890~cognition	16	6.10687	0.00339096	FBGN0003248, FBGN0023479, FBGN0004623, FBGN0011283, FBGN0004618, FBGN0041229, FBGN0034509, FBGN0034470, FBGN0011280, FBGN0013725, FBGN0004227, FBGN0028433, FBGN0000121, FBGN0003250, FBGN0010350, FBGN0003861	156	350	7937	2.32586	0.964164	0.19902	5.21216
GOTERM_CC_FAT	GO:0016028~rhabdomere	4	1.52672	0.0162008	FBGN0028433, FBGN0000121, FBGN0004623, FBGN0003861	105	25	4786	7.29295	0.919166	0.130418	17.7936
Annotation Cluster 3	Enrichment Score: 2.6130412316915037
Category	Term	Count	%	PValue	Genes	List Total	Pop Hits	Pop Total	Fold Enrichment	Bonferroni	Benjamini	FDR
GOTERM_CC_FAT	GO:0044459~plasma membrane part	22	8.39695	0.000123606	FBGN0025697, FBGN0024941, FBGN0038237, FBGN0001624, FBGN0004623, FBGN0024753, FBGN0005631, FBGN0004449, FBGN0037950, FBGN0039916, FBGN0028433, FBGN0039915, FBGN0037975, FBGN0015777, FBGN0038980, FBGN0039911, FBGN0010350, FBGN0003861, FBGN0038042, FBGN0024963, FBGN0004377, FBGN0000038	105	405	4786	2.476	0.0188564	0.00316772	0.148177
GOTERM_CC_FAT	GO:0005887~integral to plasma membrane	11	4.19847	0.0102973	FBGN0025697, FBGN0039915, FBGN0037975, FBGN0015777, FBGN0038980, FBGN0004449, FBGN0005631, FBGN0037950, FBGN0010350, FBGN0003861, FBGN0000038	105	198	4786	2.53228	0.796889	0.0948232	11.6767
GOTERM_CC_FAT	GO:0031226~intrinsic to plasma membrane	11	4.19847	0.0113793	FBGN0025697, FBGN0039915, FBGN0037975, FBGN0015777, FBGN0038980, FBGN0004449, FBGN0005631, FBGN0037950, FBGN0010350, FBGN0003861, FBGN0000038	105	201	4786	2.49448	0.828377	0.0984807	12.8281
Annotation Cluster 4	Enrichment Score: 2.2150531009439165
Category	Term	Count	%	PValue	Genes	List Total	Pop Hits	Pop Total	Fold Enrichment	Bonferroni	Benjamini	FDR
INTERPRO	IPR015898:G-protein, gamma-like subunit	3	1.14504	0.00451939	FBGN0028433, FBGN0024941, FBGN0004377	223	5	10196	27.4332	0.856107	0.321409	6.18087
SMART	SM00224:GGL	3	1.14504	0.00483884	FBGN0028433, FBGN0024941, FBGN0004377	110	5	4824	26.3127	0.359979	0.359979	5.16122
GOTERM_CC_FAT	GO:0019897~extrinsic to plasma membrane	5	1.9084	0.00726466	FBGN0028433, FBGN0024941, FBGN0004623, FBGN0003861, FBGN0004377	105	36	4786	6.33069	0.674646	0.0893259	8.37491
GOTERM_CC_FAT	GO:0005834~heterotrimeric G-protein complex	4	1.52672	0.00868461	FBGN0028433, FBGN0024941, FBGN0004623, FBGN0004377	105	20	4786	9.11619	0.73901	0.0981694	9.93474
Annotation Cluster 5	Enrichment Score: 2.1415614498019924
Category	Term	Count	%	PValue	Genes	List Total	Pop Hits	Pop Total	Fold Enrichment	Bonferroni	Benjamini	FDR
SP_PIR_KEYWORDS	Secreted	13	4.96183	0.000991091	FBGN0011294, FBGN0011283, FBGN0004552, FBGN0034470, FBGN0039298, FBGN0064237, FBGN0035092, FBGN0031414, FBGN0011280, FBGN0020623, FBGN0029708, FBGN0023178, FBGN0036046	256	212	12980	3.10915	0.145014	0.0172571	1.18764
GOTERM_CC_FAT	GO:0005576~extracellular region	21	8.01527	0.00621873	FBGN0011294, FBGN0011283, FBGN0023479, FBGN0004552, FBGN0004449, FBGN0028543, FBGN0034470, FBGN0039298, FBGN0035092, FBGN0064237, FBGN0031414, FBGN0037015, FBGN0011280, FBGN0028645, FBGN0029708, FBGN0020623, FBGN0041180, FBGN0026403, FBGN0036046, FBGN0023178, FBGN0040323	105	512	4786	1.86953	0.617366	0.0915973	7.21015
SP_PIR_KEYWORDS	disulfide bond	13	4.96183	0.00622287	FBGN0003248, FBGN0011283, FBGN0034509, FBGN0034470, FBGN0064237, FBGN0031414, FBGN0011280, FBGN0020623, FBGN0015777, FBGN0003250, FBGN0036046, FBGN0020391, FBGN0000038	256	265	12980	2.48732	0.62704	0.0857601	7.24542
SP_PIR_KEYWORDS	signal	17	6.48855	0.00987216	FBGN0011294, FBGN0011283, FBGN0004552, FBGN0034509, FBGN0034470, FBGN0039298, FBGN0064237, FBGN0035092, FBGN0011280, FBGN0029708, FBGN0020623, FBGN0023178, FBGN0036046, FBGN0024963, FBGN0020391, FBGN0000038, FBGN0040323	256	425	12980	2.02813	0.791445	0.113595	11.2671
UP_SEQ_FEATURE	disulfide bond	13	4.96183	0.0139232	FBGN0003248, FBGN0011283, FBGN0034509, FBGN0034470, FBGN0064237, FBGN0031414, FBGN0011280, FBGN0020623, FBGN0015777, FBGN0003250, FBGN0036046, FBGN0020391, FBGN0000038	70	258	2975	2.14147	0.96293	0.807464	16.5041
UP_SEQ_FEATURE	signal peptide	17	6.48855	0.0268333	FBGN0011294, FBGN0011283, FBGN0004552, FBGN0034509, FBGN0034470, FBGN0039298, FBGN0064237, FBGN0035092, FBGN0011280, FBGN0029708, FBGN0020623, FBGN0023178, FBGN0036046, FBGN0024963, FBGN0020391, FBGN0000038, FBGN0040323	70	419	2975	1.72434	0.998325	0.881241	29.5249
Annotation Cluster 6	Enrichment Score: 1.6432901199255097
Category	Term	Count	%	PValue	Genes	List Total	Pop Hits	Pop Total	Fold Enrichment	Bonferroni	Benjamini	FDR
GOTERM_BP_FAT	GO:0010517~regulation of phospholipase activity	3	1.14504	0.0153851	FBGN0038980, FBGN0004623, FBGN0003861	156	10	7937	15.2635	1	0.532207	21.6778
GOTERM_BP_FAT	GO:0060191~regulation of lipase activity	3	1.14504	0.0153851	FBGN0038980, FBGN0004623, FBGN0003861	156	10	7937	15.2635	1	0.532207	21.6778
GOTERM_BP_FAT	GO:0051336~regulation of hydrolase activity	5	1.9084	0.049651	FBGN0038980, FBGN0004623, FBGN0028985, FBGN0003861, FBGN0039883	156	71	7937	3.58297	1	0.759715	55.1813
Annotation Cluster 7	Enrichment Score: 1.6397978455191156
Category	Term	Count	%	PValue	Genes	List Total	Pop Hits	Pop Total	Fold Enrichment	Bonferroni	Benjamini	FDR
INTERPRO	IPR004272:Odorant binding protein	4	1.52672	0.0202703	FBGN0032494, FBGN0039485, FBGN0039298, FBGN0027586	223	27	10196	6.77363	0.999844	0.76795	25.0574
SMART	SM00700:JHBP	4	1.52672	0.0221352	FBGN0032494, FBGN0039485, FBGN0039298, FBGN0027586	110	27	4824	6.49697	0.872459	0.642871	21.6935
INTERPRO	IPR013053:Hormone binding	4	1.52672	0.0268326	FBGN0032494, FBGN0039485, FBGN0039298, FBGN0027586	223	30	10196	6.09626	0.999991	0.687804	31.8262
Annotation Cluster 8	Enrichment Score: 1.5535112014233887
Category	Term	Count	%	PValue	Genes	List Total	Pop Hits	Pop Total	Fold Enrichment	Bonferroni	Benjamini	FDR
SP_PIR_KEYWORDS	membrane	44	16.7939	2.21207e-05	FBGN0038237, FBGN0024753, FBGN0041229, FBGN0000473, FBGN0033304, FBGN0031432, FBGN0031414, FBGN0028433, FBGN0033775, FBGN0035113, FBGN0003250, FBGN0033981, FBGN0003861, FBGN0004377, FBGN0024963, FBGN0040323, FBGN0003248, FBGN0000337, FBGN0001624, FBGN0015035, FBGN0028428, FBGN0030218, FBGN0015033, FBGN0004449, FBGN0031689, FBGN0019952, FBGN0037950, FBGN0051116, FBGN0033132, FBGN0039916, FBGN00399…	256	1139	12980	1.95868	0.00348901	0.000582348	0.0266498
GOTERM_CC_FAT	GO:0031224~intrinsic to membrane	43	16.4122	0.00721144	FBGN0034884, FBGN0041229, FBGN0030574, FBGN0031414, FBGN0035695, FBGN0039738, FBGN0035113, FBGN0003250, FBGN0003861, FBGN0024963, FBGN0038042, FBGN0035287, FBGN0038404, FBGN0040323, FBGN0025697, FBGN0003248, FBGN0000337, FBGN0028428, FBGN0030218, FBGN0005631, FBGN0004449, FBGN0019952, FBGN0037950, FBGN0026872, FBGN0051547, FBGN0051116, FBGN0033132, FBGN0087012, FBGN0039180, FBGN0039916, FBGN00399…	105	1382	4786	1.41822	0.671949	0.0963616	8.31597
GOTERM_CC_FAT	GO:0016021~integral to membrane	42	16.0305	0.00944166	FBGN0034884, FBGN0041229, FBGN0030574, FBGN0031414, FBGN0035695, FBGN0039738, FBGN0035113, FBGN0003250, FBGN0003861, FBGN0024963, FBGN0038042, FBGN0035287, FBGN0038404, FBGN0025697, FBGN0003248, FBGN0000337, FBGN0028428, FBGN0030218, FBGN0005631, FBGN0004449, FBGN0019952, FBGN0037950, FBGN0026872, FBGN0051547, FBGN0051116, FBGN0033132, FBGN0087012, FBGN0039180, FBGN0039916, FBGN0039915, FBGN00157…	105	1360	4786	1.40765	0.767978	0.0990915	10.7564
SP_PIR_KEYWORDS	glycoprotein	15	5.72519	0.0483665	FBGN0003248, FBGN0019952, FBGN0064237, FBGN0031414, FBGN0029708, FBGN0020623, FBGN0015777, FBGN0038980, FBGN0035113, FBGN0003250, FBGN0030634, FBGN0003861, FBGN0020391, FBGN0000038, FBGN0040323	256	435	12980	1.74838	0.999604	0.337846	44.972
UP_SEQ_FEATURE	topological domain:Extracellular	12	4.58015	0.0963425	FBGN0003248, FBGN0015777, FBGN0038980, FBGN0035113, FBGN0003250, FBGN0019952, FBGN0041229, FBGN0003861, FBGN0031414, FBGN0024963, FBGN0020391, FBGN0000038	70	309	2975	1.65049	1	0.997398	72.8347
SP_PIR_KEYWORDS	transmembrane	27	10.3053	0.119795	FBGN0034884, FBGN0041229, FBGN0030574, FBGN0031414, FBGN0035113, FBGN0003250, FBGN0003861, FBGN0024963, FBGN0000337, FBGN0003248, FBGN0030218, FBGN0028428, FBGN0019952, FBGN0037950, FBGN0051116, FBGN0033132, FBGN0039916, FBGN0039915, FBGN0015777, FBGN0038980, FBGN0034142, FBGN0023416, FBGN0030634, FBGN0085401, FBGN0010350, FBGN0020391, FBGN0000038	256	1039	12980	1.3176	1	0.513264	78.5072
UP_SEQ_FEATURE	topological domain:Cytoplasmic	13	4.96183	0.194451	FBGN0003248, FBGN0019952, FBGN0041229, FBGN0031414, FBGN0051116, FBGN0015777, FBGN0038980, FBGN0003250, FBGN0035113, FBGN0003861, FBGN0024963, FBGN0020391, FBGN0000038	70	394	2975	1.40228	1	0.99979	93.8066
UP_SEQ_FEATURE	transmembrane region	17	6.48855	0.246975	FBGN0000337, FBGN0003248, FBGN0019952, FBGN0041229, FBGN0031414, FBGN0051116, FBGN0015777, FBGN0038980, FBGN0034142, FBGN0035113, FBGN0003250, FBGN0030634, FBGN0010350, FBGN0003861, FBGN0024963, FBGN0020391, FBGN0000038	70	575	2975	1.25652	1	0.999927	97.3985
UP_SEQ_FEATURE	glycosylation site:N-linked (GlcNAc...)	13	4.96183	0.258384	FBGN0003248, FBGN0019952, FBGN0064237, FBGN0031414, FBGN0029708, FBGN0015777, FBGN0038980, FBGN0003250, FBGN0035113, FBGN0030634, FBGN0020391, FBGN0000038, FBGN0040323	70	419	2975	1.31862	1	0.999846	97.8624
Annotation Cluster 9	Enrichment Score: 1.4147119551225034
Category	Term	Count	%	PValue	Genes	List Total	Pop Hits	Pop Total	Fold Enrichment	Bonferroni	Benjamini	FDR
GOTERM_MF_FAT	GO:0004866~endopeptidase inhibitor activity	7	2.67176	0.00726533	FBGN0041180, FBGN0024293, FBGN0051313, FBGN0031561, FBGN0028985, FBGN0044011, FBGN0050203	171	80	7918	4.05161	0.927035	0.480269	9.5258
GOTERM_MF_FAT	GO:0030414~peptidase inhibitor activity	7	2.67176	0.00865936	FBGN0041180, FBGN0024293, FBGN0051313, FBGN0031561, FBGN0028985, FBGN0044011, FBGN0050203	171	83	7918	3.90516	0.955942	0.464444	11.2544
GOTERM_MF_FAT	GO:0004857~enzyme inhibitor activity	7	2.67176	0.0284282	FBGN0041180, FBGN0024293, FBGN0051313, FBGN0031561, FBGN0028985, FBGN0044011, FBGN0050203	171	108	7918	3.00119	0.999968	0.772154	32.6945
GOTERM_MF_FAT	GO:0004867~serine-type endopeptidase inhibitor activity	5	1.9084	0.0505315	FBGN0024293, FBGN0031561, FBGN0028985, FBGN0044011, FBGN0050203	171	65	7918	3.56185	1	0.788021	50.9269
INTERPRO	IPR000215:Protease inhibitor I4, serpin	3	1.14504	0.184383	FBGN0024293, FBGN0028985, FBGN0044011	223	36	10196	3.81016	1	0.960473	94.3343
SMART	SM00093:SERPIN	3	1.14504	0.194964	FBGN0024293, FBGN0028985, FBGN0044011	110	36	4824	3.65455	1	0.836968	90.6449
Annotation Cluster 10	Enrichment Score: 1.3997761290493462
Category	Term	Count	%	PValue	Genes	List Total	Pop Hits	Pop Total	Fold Enrichment	Bonferroni	Benjamini	FDR
GOTERM_BP_FAT	GO:0008277~regulation of G-protein coupled receptor protein signaling pathway	4	1.52672	0.00856647	FBGN0024941, FBGN0000121, FBGN0004623, FBGN0003861	156	22	7937	9.25058	0.999782	0.409601	12.6791
GOTERM_CC_FAT	GO:0042995~cell projection	8	3.05344	0.00998693	FBGN0028433, FBGN0000121, FBGN0001624, FBGN0004623, FBGN0032470, FBGN0003861, FBGN0051116, FBGN0031692	105	111	4786	3.28511	0.786841	0.0979162	11.3439
GOTERM_CC_FAT	GO:0016028~rhabdomere	4	1.52672	0.0162008	FBGN0028433, FBGN0000121, FBGN0004623, FBGN0003861	105	25	4786	7.29295	0.919166	0.130418	17.7936
GOTERM_BP_FAT	GO:0009586~rhodopsin mediated phototransduction	3	1.14504	0.0380112	FBGN0000121, FBGN0004623, FBGN0003861	156	16	7937	9.53966	1	0.730063	45.703
GOTERM_BP_FAT	GO:0007603~phototransduction, visible light	3	1.14504	0.0521518	FBGN0000121, FBGN0004623, FBGN0003861	156	19	7937	8.0334	1	0.767309	57.0042
GOTERM_BP_FAT	GO:0050908~detection of light stimulus involved in visual perception	3	1.14504	0.0624548	FBGN0000121, FBGN0004623, FBGN0003861	156	21	7937	7.26832	1	0.810463	63.807
GOTERM_BP_FAT	GO:0050962~detection of light stimulus involved in sensory perception	3	1.14504	0.0678436	FBGN0000121, FBGN0004623, FBGN0003861	156	22	7937	6.93794	1	0.813488	66.9499
GOTERM_BP_FAT	GO:0009584~detection of visible light	3	1.14504	0.0848644	FBGN0000121, FBGN0004623, FBGN0003861	156	25	7937	6.10538	1	0.830289	75.28
GOTERM_BP_FAT	GO:0050906~detection of stimulus involved in sensory perception	3	1.14504	0.255425	FBGN0000121, FBGN0004623, FBGN0003861	156	50	7937	3.05269	1	0.955309	99.0419

## Sheet: TS4.eyes
Annotation Cluster 1	Enrichment Score: 5.453956154032217
Category	Term	Count	%	PValue	Genes	List Total	Pop Hits	Pop Total	Fold Enrichment	Bonferroni	Benjamini	FDR
GOTERM_BP_FAT	GO:0007601~visual perception	12	5.42986	1.20265e-08	FBGN0004227, FBGN0028433, FBGN0003248, FBGN0032059, FBGN0000121, FBGN0004623, FBGN0003250, FBGN0004618, FBGN0010350, FBGN0002573, FBGN0003861, FBGN0013725	129	70	7937	10.5475	1.16175e-05	1.16175e-05	1.89177e-05
GOTERM_BP_FAT	GO:0050953~sensory perception of light stimulus	12	5.42986	1.40386e-08	FBGN0004227, FBGN0028433, FBGN0003248, FBGN0032059, FBGN0000121, FBGN0004623, FBGN0003250, FBGN0004618, FBGN0010350, FBGN0002573, FBGN0003861, FBGN0013725	129	71	7937	10.399	1.35612e-05	6.78063e-06	2.20828e-05
SP_PIR_KEYWORDS	vision	11	4.97738	1.76107e-08	FBGN0004227, FBGN0028433, FBGN0003248, FBGN0000121, FBGN0004623, FBGN0003250, FBGN0004618, FBGN0010350, FBGN0002573, FBGN0003861, FBGN0013725	214	55	12980	12.1308	2.8177e-06	2.8177e-06	2.12647e-05
GOTERM_BP_FAT	GO:0007602~phototransduction	9	4.0724	4.79967e-07	FBGN0028433, FBGN0025697, FBGN0003248, FBGN0000121, FBGN0004623, FBGN0003250, FBGN0030670, FBGN0010350, FBGN0003861	129	45	7937	12.3054	0.00046354	0.000154537	0.000754987
GOTERM_BP_FAT	GO:0009416~response to light stimulus	12	5.42986	5.22883e-07	FBGN0004227, FBGN0028433, FBGN0025697, FBGN0003248, FBGN0000121, FBGN0004623, FBGN0003250, FBGN0004618, FBGN0031652, FBGN0030670, FBGN0010350, FBGN0003861	129	100	7937	7.38326	0.000504978	0.000126268	0.000822494
GOTERM_BP_FAT	GO:0009583~detection of light stimulus	9	4.0724	1.30748e-06	FBGN0028433, FBGN0025697, FBGN0003248, FBGN0000121, FBGN0004623, FBGN0003250, FBGN0030670, FBGN0010350, FBGN0003861	129	51	7937	10.8577	0.00126223	0.000252573	0.00205665
GOTERM_BP_FAT	GO:0050877~neurological system process	26	11.7647	1.53565e-06	FBGN0004623, FBGN0023479, FBGN0041229, FBGN0013725, FBGN0041245, FBGN0028433, FBGN0003250, FBGN0002573, FBGN0003861, FBGN0031450, FBGN0030600, FBGN0013334, FBGN0005630, FBGN0003248, FBGN0001624, FBGN0036643, FBGN0037705, FBGN0005631, FBGN0004618, FBGN0011280, FBGN0004227, FBGN0032059, FBGN0000121, FBGN0039911, FBGN0010350, FBGN0001145	129	546	7937	2.92986	0.00148234	0.00024721	0.00241556
GOTERM_BP_FAT	GO:0009314~response to radiation	12	5.42986	1.7977e-06	FBGN0004227, FBGN0028433, FBGN0025697, FBGN0003248, FBGN0000121, FBGN0004623, FBGN0003250, FBGN0004618, FBGN0031652, FBGN0030670, FBGN0010350, FBGN0003861	129	113	7937	6.53385	0.00173507	0.000248052	0.00282775
GOTERM_BP_FAT	GO:0009582~detection of abiotic stimulus	9	4.0724	2.72631e-06	FBGN0028433, FBGN0025697, FBGN0003248, FBGN0000121, FBGN0004623, FBGN0003250, FBGN0030670, FBGN0010350, FBGN0003861	129	56	7937	9.88829	0.00263016	0.000329149	0.00428842
GOTERM_BP_FAT	GO:0009581~detection of external stimulus	9	4.0724	5.28308e-06	FBGN0028433, FBGN0025697, FBGN0003248, FBGN0000121, FBGN0004623, FBGN0003250, FBGN0030670, FBGN0010350, FBGN0003861	129	61	7937	9.07777	0.00509047	0.000566892	0.00830999
SP_PIR_KEYWORDS	sensory transduction	12	5.42986	1.356e-05	FBGN0004227, FBGN0028433, FBGN0003248, FBGN0000121, FBGN0004623, FBGN0035113, FBGN0003250, FBGN0004618, FBGN0010350, FBGN0002573, FBGN0003861, FBGN0013725	214	135	12980	5.39148	0.00216726	0.00108422	0.0163723
GOTERM_BP_FAT	GO:0007600~sensory perception	15	6.78733	0.000134721	FBGN0003248, FBGN0004623, FBGN0004618, FBGN0041229, FBGN0011280, FBGN0013725, FBGN0041245, FBGN0004227, FBGN0028433, FBGN0032059, FBGN0000121, FBGN0003250, FBGN0010350, FBGN0003861, FBGN0002573	129	276	7937	3.34387	0.122036	0.0129306	0.211707
GOTERM_BP_FAT	GO:0050890~cognition	17	7.69231	0.000148697	FBGN0003248, FBGN0023479, FBGN0004623, FBGN0037705, FBGN0004618, FBGN0041229, FBGN0011280, FBGN0013725, FBGN0041245, FBGN0004227, FBGN0028433, FBGN0032059, FBGN0000121, FBGN0003250, FBGN0010350, FBGN0003861, FBGN0002573	129	350	7937	2.98846	0.133811	0.0129744	0.233645
GOTERM_BP_FAT	GO:0009628~response to abiotic stimulus	13	5.88235	0.000164197	FBGN0025697, FBGN0003248, FBGN0004623, FBGN0004618, FBGN0031652, FBGN0004227, FBGN0028433, FBGN0000121, FBGN0003250, FBGN0035113, FBGN0030670, FBGN0010350, FBGN0003861	129	214	7937	3.73763	0.146686	0.0131319	0.25797
GOTERM_BP_FAT	GO:0051606~detection of stimulus	9	4.0724	0.000197418	FBGN0028433, FBGN0025697, FBGN0003248, FBGN0000121, FBGN0004623, FBGN0003250, FBGN0030670, FBGN0010350, FBGN0003861	129	100	7937	5.53744	0.17364	0.014564	0.310088
GOTERM_BP_FAT	GO:0007186~G-protein coupled receptor protein signaling pathway	14	6.33484	0.00159657	FBGN0024941, FBGN0003248, FBGN0004623, FBGN0041229, FBGN0087012, FBGN0041245, FBGN0028433, FBGN0000121, FBGN0038980, FBGN0003250, FBGN0085413, FBGN0085401, FBGN0010350, FBGN0004377	129	314	7937	2.74325	0.786373	0.0780258	2.4821
Annotation Cluster 2	Enrichment Score: 3.1135971505223865
Category	Term	Count	%	PValue	Genes	List Total	Pop Hits	Pop Total	Fold Enrichment	Bonferroni	Benjamini	FDR
GOTERM_CC_FAT	GO:0005886~plasma membrane	29	13.1222	8.6478e-05	FBGN0024941, FBGN0004623, FBGN0041229, FBGN0031414, FBGN0041245, FBGN0028433, FBGN0015399, FBGN0003861, FBGN0030600, FBGN0038042, FBGN0024963, FBGN0004377, FBGN0040323, FBGN0025697, FBGN0001624, FBGN0036643, FBGN0028428, FBGN0005631, FBGN0004449, FBGN0037950, FBGN0013733, FBGN0087012, FBGN0041630, FBGN0039916, FBGN0015777, FBGN0038980, FBGN0039911, FBGN0010350, FBGN0000038	85	781	4786	2.09074	0.0134859	0.0134859	0.104034
GOTERM_CC_FAT	GO:0044459~plasma membrane part	19	8.59729	0.000171106	FBGN0025697, FBGN0024941, FBGN0001624, FBGN0004623, FBGN0005631, FBGN0004449, FBGN0037950, FBGN0013733, FBGN0039916, FBGN0028433, FBGN0015777, FBGN0038980, FBGN0039911, FBGN0010350, FBGN0003861, FBGN0038042, FBGN0024963, FBGN0004377, FBGN0000038	85	405	4786	2.64151	0.0265083	0.0133432	0.205746
SP_PIR_KEYWORDS	cell membrane	11	4.97738	0.0308345	FBGN0039916, FBGN0028433, FBGN0038980, FBGN0001624, FBGN0041229, FBGN0037950, FBGN0003861, FBGN0024963, FBGN0040323, FBGN0000038, FBGN0041245	214	308	12980	2.16622	0.993337	0.426959	31.4895
Annotation Cluster 3	Enrichment Score: 2.408528347223952
Category	Term	Count	%	PValue	Genes	List Total	Pop Hits	Pop Total	Fold Enrichment	Bonferroni	Benjamini	FDR
INTERPRO	IPR015898:G-protein, gamma-like subunit	3	1.35747	0.00336349	FBGN0028433, FBGN0024941, FBGN0004377	192	5	10196	31.8625	0.730342	0.480714	4.57241
GOTERM_CC_FAT	GO:0019897~extrinsic to plasma membrane	5	2.26244	0.00339169	FBGN0028433, FBGN0024941, FBGN0004623, FBGN0003861, FBGN0004377	85	36	4786	7.82026	0.413393	0.124841	4.00664
SMART	SM00224:GGL	3	1.35747	0.00424705	FBGN0028433, FBGN0024941, FBGN0004377	103	5	4824	28.101	0.329729	0.329729	4.56157
GOTERM_CC_FAT	GO:0005834~heterotrimeric G-protein complex	4	1.80995	0.00479284	FBGN0028433, FBGN0024941, FBGN0004623, FBGN0004377	85	20	4786	11.2612	0.529653	0.140029	5.61845
Annotation Cluster 4	Enrichment Score: 2.3494985629357643
Category	Term	Count	%	PValue	Genes	List Total	Pop Hits	Pop Total	Fold Enrichment	Bonferroni	Benjamini	FDR
GOTERM_CC_FAT	GO:0044459~plasma membrane part	19	8.59729	0.000171106	FBGN0025697, FBGN0024941, FBGN0001624, FBGN0004623, FBGN0005631, FBGN0004449, FBGN0037950, FBGN0013733, FBGN0039916, FBGN0028433, FBGN0015777, FBGN0038980, FBGN0039911, FBGN0010350, FBGN0003861, FBGN0038042, FBGN0024963, FBGN0004377, FBGN0000038	85	405	4786	2.64151	0.0265083	0.0133432	0.205746
GOTERM_CC_FAT	GO:0005887~integral to plasma membrane	9	4.0724	0.0219637	FBGN0025697, FBGN0015777, FBGN0038980, FBGN0004449, FBGN0005631, FBGN0037950, FBGN0010350, FBGN0003861, FBGN0000038	85	198	4786	2.55936	0.969399	0.176101	23.4555
GOTERM_CC_FAT	GO:0031226~intrinsic to plasma membrane	9	4.0724	0.0237976	FBGN0025697, FBGN0015777, FBGN0038980, FBGN0004449, FBGN0005631, FBGN0037950, FBGN0010350, FBGN0003861, FBGN0000038	85	201	4786	2.52116	0.977209	0.180467	25.1652
Annotation Cluster 5	Enrichment Score: 2.207073434953906
Category	Term	Count	%	PValue	Genes	List Total	Pop Hits	Pop Total	Fold Enrichment	Bonferroni	Benjamini	FDR
GOTERM_BP_FAT	GO:0007600~sensory perception	15	6.78733	0.000134721	FBGN0003248, FBGN0004623, FBGN0004618, FBGN0041229, FBGN0011280, FBGN0013725, FBGN0041245, FBGN0004227, FBGN0028433, FBGN0032059, FBGN0000121, FBGN0003250, FBGN0010350, FBGN0003861, FBGN0002573	129	276	7937	3.34387	0.122036	0.0129306	0.211707
GOTERM_BP_FAT	GO:0007166~cell surface receptor linked signal transduction	22	9.95475	0.00100964	FBGN0024941, FBGN0003053, FBGN0003248, FBGN0004623, FBGN0041229, FBGN0020251, FBGN0013725, FBGN0087012, FBGN0041245, FBGN0028433, FBGN0000121, FBGN0038980, FBGN0005771, FBGN0085413, FBGN0003250, FBGN0085401, FBGN0033652, FBGN0010350, FBGN0002573, FBGN0031450, FBGN0030600, FBGN0004377	129	628	7937	2.15541	0.623111	0.0629829	1.57641
GOTERM_BP_FAT	GO:0007186~G-protein coupled receptor protein signaling pathway	14	6.33484	0.00159657	FBGN0024941, FBGN0003248, FBGN0004623, FBGN0041229, FBGN0087012, FBGN0041245, FBGN0028433, FBGN0000121, FBGN0038980, FBGN0003250, FBGN0085413, FBGN0085401, FBGN0010350, FBGN0004377	129	314	7937	2.74325	0.786373	0.0780258	2.4821
SP_PIR_KEYWORDS	transducer	10	4.52489	0.015357	FBGN0028433, FBGN0003248, FBGN0038980, FBGN0001624, FBGN0004623, FBGN0003250, FBGN0085401, FBGN0041229, FBGN0004377, FBGN0041245	214	234	12980	2.59206	0.915937	0.297943	17.0451
SP_PIR_KEYWORDS	receptor	11	4.97738	0.0602827	FBGN0039916, FBGN0025697, FBGN0003248, FBGN0038980, FBGN0003250, FBGN0085401, FBGN0041229, FBGN0024963, FBGN0087012, FBGN0000038, FBGN0041245	214	347	12980	1.92276	0.999952	0.508643	52.7997
SP_PIR_KEYWORDS	g-protein coupled receptor	6	2.71493	0.284621	FBGN0003248, FBGN0038980, FBGN0003250, FBGN0085401, FBGN0041229, FBGN0041245	214	217	12980	1.67707	1	0.812638	98.248
Annotation Cluster 6	Enrichment Score: 2.17240659794957
Category	Term	Count	%	PValue	Genes	List Total	Pop Hits	Pop Total	Fold Enrichment	Bonferroni	Benjamini	FDR
GOTERM_BP_FAT	GO:0009968~negative regulation of signal transduction	8	3.61991	0.00124912	FBGN0003053, FBGN0000121, FBGN0020309, FBGN0015399, FBGN0002573, FBGN0003861, FBGN0031450, FBGN0030600	129	102	7937	4.82566	0.701027	0.0726856	1.94689
GOTERM_BP_FAT	GO:0010648~negative regulation of cell communication	8	3.61991	0.00132253	FBGN0003053, FBGN0000121, FBGN0020309, FBGN0015399, FBGN0002573, FBGN0003861, FBGN0031450, FBGN0030600	129	103	7937	4.77881	0.721521	0.0724427	2.06021
GOTERM_BP_FAT	GO:0042059~negative regulation of epidermal growth factor receptor signaling pathway	3	1.35747	0.0236219	FBGN0015399, FBGN0002573, FBGN0031450	129	15	7937	12.3054	1	0.525229	31.342
GOTERM_BP_FAT	GO:0042058~regulation of epidermal growth factor receptor signaling pathway	3	1.35747	0.052366	FBGN0015399, FBGN0002573, FBGN0031450	129	23	7937	8.02528	1	0.638967	57.0902
Annotation Cluster 7	Enrichment Score: 2.1058833933255685
Category	Term	Count	%	PValue	Genes	List Total	Pop Hits	Pop Total	Fold Enrichment	Bonferroni	Benjamini	FDR
GOTERM_BP_FAT	GO:0060541~respiratory system development	9	4.0724	0.0032237	FBGN0003053, FBGN0015777, FBGN0005771, FBGN0005631, FBGN0010350, FBGN0013733, FBGN0020251, FBGN0053556, FBGN0053196	129	153	7937	3.61924	0.955804	0.138026	4.95226
GOTERM_BP_FAT	GO:0007424~open tracheal system development	9	4.0724	0.0032237	FBGN0003053, FBGN0015777, FBGN0005771, FBGN0005631, FBGN0010350, FBGN0013733, FBGN0020251, FBGN0053556, FBGN0053196	129	153	7937	3.61924	0.955804	0.138026	4.95226
GOTERM_BP_FAT	GO:0048754~branching morphogenesis of a tube	5	2.26244	0.00343012	FBGN0005771, FBGN0010350, FBGN0013733, FBGN0020251, FBGN0053556	129	39	7937	7.88809	0.963818	0.140043	5.26141
GOTERM_BP_FAT	GO:0060446~branching involved in open tracheal system development	5	2.26244	0.00343012	FBGN0005771, FBGN0010350, FBGN0013733, FBGN0020251, FBGN0053556	129	39	7937	7.88809	0.963818	0.140043	5.26141
GOTERM_BP_FAT	GO:0001763~morphogenesis of a branching structure	5	2.26244	0.00449769	FBGN0005771, FBGN0010350, FBGN0013733, FBGN0020251, FBGN0053556	129	42	7937	7.32466	0.987152	0.172486	6.84528
GOTERM_BP_FAT	GO:0060562~epithelial tube morphogenesis	5	2.26244	0.00449769	FBGN0005771, FBGN0010350, FBGN0013733, FBGN0020251, FBGN0053556	129	42	7937	7.32466	0.987152	0.172486	6.84528
GOTERM_BP_FAT	GO:0035295~tube development	7	3.16742	0.00516044	FBGN0005771, FBGN0005631, FBGN0000633, FBGN0010350, FBGN0013733, FBGN0020251, FBGN0053556	129	99	7937	4.3504	0.993248	0.1812	7.81605
GOTERM_BP_FAT	GO:0035239~tube morphogenesis	6	2.71493	0.0112854	FBGN0005771, FBGN0000633, FBGN0010350, FBGN0013733, FBGN0020251, FBGN0053556	129	84	7937	4.3948	0.999983	0.333731	16.35
GOTERM_BP_FAT	GO:0002009~morphogenesis of an epithelium	9	4.0724	0.0287821	FBGN0003053, FBGN0001624, FBGN0005771, FBGN0000633, FBGN0010350, FBGN0013733, FBGN0003514, FBGN0020251, FBGN0053556	129	225	7937	2.46109	1	0.553378	36.833
GOTERM_BP_FAT	GO:0060429~epithelium development	9	4.0724	0.035917	FBGN0003053, FBGN0001624, FBGN0005771, FBGN0000633, FBGN0010350, FBGN0013733, FBGN0003514, FBGN0020251, FBGN0053556	129	235	7937	2.35636	1	0.586607	43.7505
GOTERM_BP_FAT	GO:0048729~tissue morphogenesis	9	4.0724	0.0459567	FBGN0003053, FBGN0001624, FBGN0005771, FBGN0000633, FBGN0010350, FBGN0013733, FBGN0003514, FBGN0020251, FBGN0053556	129	247	7937	2.24188	1	0.627669	52.2905

## Sheet: TS5.hindgut
Annotation Cluster 1	Enrichment Score: 1.640806383165347
Category	Term	Count	%	PValue	Genes	List Total	Pop Hits	Pop Total	Fold Enrichment	Bonferroni	Benjamini	FDR
INTERPRO	IPR017866:Succinyl-CoA synthetase, beta subunit, conserved site	3	1.26582	0.00114509	FBGN0020236, FBGN0029118, FBGN0037643	202	3	10196	50.4752	0.371975	0.371975	1.5888
INTERPRO	IPR013650:ATP-grasp fold, succinyl-CoA synthetase-type	3	1.26582	0.00114509	FBGN0020236, FBGN0029118, FBGN0037643	202	3	10196	50.4752	0.371975	0.371975	1.5888
INTERPRO	IPR016102:Succinyl-CoA synthetase-like	3	1.26582	0.00371851	FBGN0020236, FBGN0029118, FBGN0037643	202	5	10196	30.2851	0.779648	0.395997	5.07425
INTERPRO	IPR005811:ATP-citrate lyase/succinyl-CoA ligase	3	1.26582	0.00371851	FBGN0020236, FBGN0029118, FBGN0037643	202	5	10196	30.2851	0.779648	0.395997	5.07425
GOTERM_MF_FAT	GO:0004774~succinate-CoA ligase activity	3	1.26582	0.0062358	FBGN0020236, FBGN0029118, FBGN0037643	142	7	7918	23.8974	0.880035	0.65364	8.16223
GOTERM_MF_FAT	GO:0016405~CoA-ligase activity	3	1.26582	0.0249069	FBGN0020236, FBGN0029118, FBGN0037643	142	14	7918	11.9487	0.999807	0.759507	29.0591
INTERPRO	IPR013816:ATP-grasp fold, subdomain 2	3	1.26582	0.0261471	FBGN0020236, FBGN0029118, FBGN0037643	202	13	10196	11.6481	0.999979	0.883679	30.9511
GOTERM_MF_FAT	GO:0016878~acid-thiol ligase activity	3	1.26582	0.028408	FBGN0020236, FBGN0029118, FBGN0037643	142	15	7918	11.1521	0.999943	0.752335	32.4488
GOTERM_BP_FAT	GO:0006732~coenzyme metabolic process	5	2.1097	0.0572449	FBGN0020236, FBGN0029118, FBGN0004057, FBGN0039993, FBGN0037643	132	88	7937	3.41641	1	0.898607	60.0657
GOTERM_MF_FAT	GO:0016877~ligase activity, forming carbon-sulfur bonds	3	1.26582	0.0624344	FBGN0020236, FBGN0029118, FBGN0037643	142	23	7918	7.27312	1	0.838174	58.4194
GOTERM_BP_FAT	GO:0051186~cofactor metabolic process	5	2.1097	0.0977942	FBGN0020236, FBGN0029118, FBGN0004057, FBGN0039993, FBGN0037643	132	106	7937	2.83626	1	0.882019	79.8613
GOTERM_BP_FAT	GO:0006084~acetyl-CoA metabolic process	3	1.26582	0.113134	FBGN0020236, FBGN0029118, FBGN0037643	132	35	7937	5.1539	1	0.902777	84.5809
KEGG_PATHWAY	dme00020:Citrate cycle (TCA cycle)	3	1.26582	0.290851	FBGN0020236, FBGN0029118, FBGN0037643	51	44	2054	2.74599	1	0.857381	96.4022
SP_PIR_KEYWORDS	ligase	5	2.1097	0.444095	FBGN0020236, FBGN0029118, FBGN0037548, FBGN0001145, FBGN0037643	230	193	12980	1.46204	1	0.969008	99.9037
Annotation Cluster 2	Enrichment Score: 1.5566632103480573
Category	Term	Count	%	PValue	Genes	List Total	Pop Hits	Pop Total	Fold Enrichment	Bonferroni	Benjamini	FDR
GOTERM_BP_FAT	GO:0006633~fatty acid biosynthetic process	4	1.68776	0.0140987	FBGN0051522, FBGN0051523, FBGN0034142, FBGN0039756	132	31	7937	7.75855	0.999997	0.985398	19.8367
GOTERM_BP_FAT	GO:0046394~carboxylic acid biosynthetic process	5	2.1097	0.0210166	FBGN0051522, FBGN0051523, FBGN0034142, FBGN0039756, FBGN0001145	132	64	7937	4.69756	1	0.977485	28.1617
GOTERM_BP_FAT	GO:0016053~organic acid biosynthetic process	5	2.1097	0.0210166	FBGN0051522, FBGN0051523, FBGN0034142, FBGN0039756, FBGN0001145	132	64	7937	4.69756	1	0.977485	28.1617
GOTERM_BP_FAT	GO:0008610~lipid biosynthetic process	6	2.53165	0.0466756	FBGN0051522, FBGN0051523, FBGN0034142, FBGN0036106, FBGN0030670, FBGN0039756	132	119	7937	3.0317	1	0.952592	52.4947
GOTERM_BP_FAT	GO:0006631~fatty acid metabolic process	4	1.68776	0.0566617	FBGN0051522, FBGN0051523, FBGN0034142, FBGN0039756	132	53	7937	4.53802	1	0.906302	59.6792
Annotation Cluster 3	Enrichment Score: 1.345462068078097
Category	Term	Count	%	PValue	Genes	List Total	Pop Hits	Pop Total	Fold Enrichment	Bonferroni	Benjamini	FDR
GOTERM_BP_FAT	GO:0015698~inorganic anion transport	4	1.68776	0.00350911	FBGN0036770, FBGN0034392, FBGN0051547, FBGN0051116	132	19	7937	12.6587	0.95668	0.95668	5.32678
GOTERM_BP_FAT	GO:0006820~anion transport	4	1.68776	0.0420803	FBGN0036770, FBGN0034392, FBGN0051547, FBGN0051116	132	47	7937	5.11734	1	0.969503	48.8009
GOTERM_MF_FAT	GO:0008509~anion transmembrane transporter activity	5	2.1097	0.0812882	FBGN0036770, FBGN0034392, FBGN0051547, FBGN0051116, FBGN0033234	142	92	7918	3.03047	1	0.890395	68.4643
GOTERM_BP_FAT	GO:0006811~ion transport	8	3.37553	0.345819	FBGN0036770, FBGN0026753, FBGN0027779, FBGN0035113, FBGN0034392, FBGN0051547, FBGN0004145, FBGN0051116	132	346	7937	1.39026	1	0.991746	99.8651
Annotation Cluster 4	Enrichment Score: 1.304588137136069
Category	Term	Count	%	PValue	Genes	List Total	Pop Hits	Pop Total	Fold Enrichment	Bonferroni	Benjamini	FDR
GOTERM_MF_FAT	GO:0003779~actin binding	7	2.95359	0.021496	FBGN0004028, FBGN0013733, FBGN0085446, FBGN0038774, FBGN0000083, FBGN0053556, FBGN0039500	142	122	7918	3.19938	0.999368	0.841444	25.6057
INTERPRO	IPR001715:Calponin-like actin-binding	4	1.68776	0.0246043	FBGN0040068, FBGN0013733, FBGN0085446, FBGN0038774	202	32	10196	6.30941	0.99996	0.920227	29.4062
SMART	SM00033:CH	4	1.68776	0.0277527	FBGN0040068, FBGN0013733, FBGN0085446, FBGN0038774	101	32	4824	5.9703	0.92904	0.92904	26.5634
GOTERM_BP_FAT	GO:0030036~actin cytoskeleton organization	6	2.53165	0.0874441	FBGN0003149, FBGN0004028, FBGN0040068, FBGN0013733, FBGN0038774, FBGN0053556	132	143	7937	2.52289	1	0.890135	75.9469
GOTERM_BP_FAT	GO:0030029~actin filament-based process	6	2.53165	0.0894515	FBGN0003149, FBGN0004028, FBGN0040068, FBGN0013733, FBGN0038774, FBGN0053556	132	144	7937	2.50537	1	0.889434	76.7577
GOTERM_BP_FAT	GO:0031032~actomyosin structure organization	3	1.26582	0.129562	FBGN0003149, FBGN0004028, FBGN0038774	132	38	7937	4.74701	1	0.90772	88.4758

## Sheet: TS6.midgut
Annotation Cluster 1	Enrichment Score: 2.7747172370835274
Category	Term	Count	%	PValue	Genes	List Total	Pop Hits	Pop Total	Fold Enrichment	Bonferroni	Benjamini	FDR
UP_SEQ_FEATURE	metal ion-binding site:Iron (heme axial ligand)	9	4.05405	7.06238e-05	FBGN0033775, FBGN0038681, FBGN0025454, FBGN0038680, FBGN0031689, FBGN0015033, FBGN0033981, FBGN0033304, FBGN0031432	46	96	2975	6.06318	0.00927935	0.00927935	0.0824373
COG_ONTOLOGY	Secondary metabolites biosynthesis, transport, and catabolism	11	4.95495	8.53625e-05	FBGN0033775, FBGN0038681, FBGN0038858, FBGN0025454, FBGN0038924, FBGN0038680, FBGN0031689, FBGN0015033, FBGN0033981, FBGN0033304, FBGN0031432	35	91	1237	4.27221	0.00127967	0.00127967	0.059334
INTERPRO	IPR002401:Cytochrome P450, E-class, group I	9	4.05405	8.79931e-05	FBGN0033775, FBGN0038681, FBGN0025454, FBGN0038680, FBGN0031689, FBGN0015033, FBGN0033981, FBGN0033304, FBGN0031432	191	77	10196	6.23948	0.0270816	0.0136337	0.118224
INTERPRO	IPR017973:Cytochrome P450, C-terminal region	9	4.05405	0.000177284	FBGN0033775, FBGN0038681, FBGN0025454, FBGN0038680, FBGN0031689, FBGN0015033, FBGN0033981, FBGN0033304, FBGN0031432	191	85	10196	5.65223	0.0538153	0.0182702	0.238059
INTERPRO	IPR001128:Cytochrome P450	9	4.05405	0.000192396	FBGN0033775, FBGN0038681, FBGN0025454, FBGN0038680, FBGN0031689, FBGN0015033, FBGN0033981, FBGN0033304, FBGN0031432	191	86	10196	5.58651	0.0582669	0.0148963	0.258327
GOTERM_BP_FAT	GO:0055114~oxidation reduction	22	9.90991	0.000217608	FBGN0031418, FBGN0033679, FBGN0038681, FBGN0086450, FBGN0038680, FBGN0015033, FBGN0031689, FBGN0038349, FBGN0033304, FBGN0051673, FBGN0010044, FBGN0031432, FBGN0039756, FBGN0032615, FBGN0034662, FBGN0033775, FBGN0025454, FBGN0000565, FBGN0037354, FBGN0040349, FBGN0036380, FBGN0033981	117	620	7937	2.40714	0.139435	0.0723335	0.327034
SP_PIR_KEYWORDS	Monooxygenase	9	4.05405	0.000218111	FBGN0033775, FBGN0038681, FBGN0025454, FBGN0038680, FBGN0031689, FBGN0015033, FBGN0033981, FBGN0033304, FBGN0031432	216	98	12980	5.51871	0.0243479	0.012249	0.24737
INTERPRO	IPR017972:Cytochrome P450, conserved site	9	4.05405	0.000284715	FBGN0033775, FBGN0038681, FBGN0025454, FBGN0038680, FBGN0031689, FBGN0015033, FBGN0033981, FBGN0033304, FBGN0031432	191	91	10196	5.27956	0.0850114	0.0176118	0.382063
SP_PIR_KEYWORDS	heme	9	4.05405	0.000509472	FBGN0033775, FBGN0038681, FBGN0025454, FBGN0038680, FBGN0031689, FBGN0015033, FBGN0033981, FBGN0033304, FBGN0031432	216	111	12980	4.87237	0.0559584	0.0142931	0.576947
GOTERM_MF_FAT	GO:0009055~electron carrier activity	12	5.40541	0.00060181	FBGN0031418, FBGN0033775, FBGN0038681, FBGN0025454, FBGN0086450, FBGN0038680, FBGN0031689, FBGN0015033, FBGN0038349, FBGN0033981, FBGN0033304, FBGN0031432	135	202	7918	3.48427	0.15359	0.0799946	0.791502
SP_PIR_KEYWORDS	oxidoreductase	21	9.45946	0.00104577	FBGN0033679, FBGN0038681, FBGN0086450, FBGN0038680, FBGN0015033, FBGN0031689, FBGN0038349, FBGN0033304, FBGN0051673, FBGN0010044, FBGN0031432, FBGN0039756, FBGN0032615, FBGN0034662, FBGN0033775, FBGN0025454, FBGN0000565, FBGN0037354, FBGN0040349, FBGN0036380, FBGN0033981	216	561	12980	2.24946	0.111512	0.0233694	1.18099
GOTERM_CC_FAT	GO:0005792~microsome	7	3.15315	0.00110149	FBGN0033775, FBGN0025454, FBGN0031689, FBGN0015033, FBGN0033981, FBGN0033304, FBGN0031432	65	89	4786	5.79118	0.125808	0.125808	1.2609
GOTERM_CC_FAT	GO:0042598~vesicular fraction	7	3.15315	0.00110149	FBGN0033775, FBGN0025454, FBGN0031689, FBGN0015033, FBGN0033981, FBGN0033304, FBGN0031432	65	89	4786	5.79118	0.125808	0.125808	1.2609
SP_PIR_KEYWORDS	microsome	7	3.15315	0.00183505	FBGN0033775, FBGN0025454, FBGN0031689, FBGN0015033, FBGN0033981, FBGN0033304, FBGN0031432	216	78	12980	5.39292	0.187428	0.0340004	2.06389
PIR_SUPERFAMILY	PIRSF000051:cytochrome P450 CYP3A5	6	2.7027	0.00184387	FBGN0033775, FBGN0025454, FBGN0031689, FBGN0033981, FBGN0033304, FBGN0031432	65	37	2596	6.47651	0.101513	0.101513	1.81947
KEGG_PATHWAY	dme00903:Limonene and pinene degradation	8	3.6036	0.00219149	FBGN0033775, FBGN0038681, FBGN0025454, FBGN0038680, FBGN0031689, FBGN0015033, FBGN0033981, FBGN0033304	46	86	2054	4.15369	0.0940084	0.0940084	2.04207
GOTERM_MF_FAT	GO:0020037~heme binding	9	4.05405	0.00250809	FBGN0033775, FBGN0038681, FBGN0025454, FBGN0038680, FBGN0031689, FBGN0015033, FBGN0033981, FBGN0033304, FBGN0031432	135	140	7918	3.77048	0.501232	0.159622	3.2606
GOTERM_MF_FAT	GO:0046906~tetrapyrrole binding	9	4.05405	0.00250809	FBGN0033775, FBGN0038681, FBGN0025454, FBGN0038680, FBGN0031689, FBGN0015033, FBGN0033981, FBGN0033304, FBGN0031432	135	140	7918	3.77048	0.501232	0.159622	3.2606
GOTERM_CC_FAT	GO:0005624~membrane fraction	7	3.15315	0.00270985	FBGN0033775, FBGN0025454, FBGN0031689, FBGN0015033, FBGN0033981, FBGN0033304, FBGN0031432	65	106	4786	4.86241	0.281831	0.152551	3.07596
SP_PIR_KEYWORDS	iron	10	4.5045	0.00277755	FBGN0033775, FBGN0038681, FBGN0025454, FBGN0038680, FBGN0031689, FBGN0015033, FBGN0033981, FBGN0033304, FBGN0031432, FBGN0039756	216	177	12980	3.39506	0.2697	0.0439069	3.10876
GOTERM_CC_FAT	GO:0005626~insoluble fraction	7	3.15315	0.00326395	FBGN0033775, FBGN0025454, FBGN0031689, FBGN0015033, FBGN0033981, FBGN0033304, FBGN0031432	65	110	4786	4.68559	0.328911	0.124492	3.69419
GOTERM_CC_FAT	GO:0000267~cell fraction	7	3.15315	0.00373217	FBGN0033775, FBGN0025454, FBGN0031689, FBGN0015033, FBGN0033981, FBGN0033304, FBGN0031432	65	113	4786	4.5612	0.366298	0.107782	4.21379
GOTERM_CC_FAT	GO:0019898~extrinsic to membrane	8	3.6036	0.00415253	FBGN0033775, FBGN0025454, FBGN0031689, FBGN0015033, FBGN0033981, FBGN0033304, FBGN0031432, FBGN0004377	65	154	4786	3.82498	0.398099	0.0965483	4.67808
SP_PIR_KEYWORDS	endoplasmic reticulum	8	3.6036	0.010093	FBGN0033775, FBGN0025454, FBGN0029121, FBGN0031689, FBGN0015033, FBGN0033981, FBGN0033304, FBGN0031432	216	144	12980	3.33848	0.682189	0.133495	10.8795
GOTERM_MF_FAT	GO:0005506~iron ion binding	11	4.95495	0.0125797	FBGN0033775, FBGN0038681, FBGN0025454, FBGN0038680, FBGN0031689, FBGN0015033, FBGN0038349, FBGN0033981, FBGN0033304, FBGN0031432, FBGN0039756	135	260	7918	2.48142	0.970004	0.354891	15.3894
GOTERM_CC_FAT	GO:0005783~endoplasmic reticulum	8	3.6036	0.0829713	FBGN0033775, FBGN0025454, FBGN0029121, FBGN0031689, FBGN0015033, FBGN0033981, FBGN0033304, FBGN0031432	65	284	4786	2.07411	0.999974	0.733105	63.1116
SP_PIR_KEYWORDS	membrane	23	10.3604	0.254867	FBGN0000339, FBGN0036770, FBGN0038681, FBGN0038680, FBGN0029121, FBGN0015033, FBGN0031689, FBGN0031998, FBGN0041229, FBGN0041623, FBGN0033304, FBGN0004145, FBGN0031432, FBGN0041245, FBGN0033775, FBGN0025454, FBGN0029090, FBGN0030634, FBGN0027343, FBGN0033981, FBGN0039637, FBGN0039714, FBGN0004377	216	1139	12980	1.21346	1	0.906944	96.4576
SP_PIR_KEYWORDS	metal-binding	15	6.75676	0.448006	FBGN0038681, FBGN0038680, FBGN0020506, FBGN0015033, FBGN0031689, FBGN0033304, FBGN0031432, FBGN0039180, FBGN0033775, FBGN0033782, FBGN0025454, FBGN0038790, FBGN0033981, FBGN0030600, FBGN0003231	216	796	12980	1.1324	1	0.965172	99.8826
Annotation Cluster 2	Enrichment Score: 2.631145083723922
Category	Term	Count	%	PValue	Genes	List Total	Pop Hits	Pop Total	Fold Enrichment	Bonferroni	Benjamini	FDR
GOTERM_BP_FAT	GO:0006022~aminoglycan metabolic process	10	4.5045	0.000219088	FBGN0030662, FBGN0085353, FBGN0038629, FBGN0036363, FBGN0034580, FBGN0034582, FBGN0022700, FBGN0036203, FBGN0053263, FBGN0038492	117	142	7937	4.7773	0.140313	0.049147	0.329255
GOTERM_BP_FAT	GO:0006030~chitin metabolic process	9	4.05405	0.000247872	FBGN0085353, FBGN0038629, FBGN0036363, FBGN0034580, FBGN0034582, FBGN0022700, FBGN0036203, FBGN0053263, FBGN0038492	117	114	7937	5.3556	0.157223	0.0418618	0.372437
GOTERM_BP_FAT	GO:0005976~polysaccharide metabolic process	10	4.5045	0.000382254	FBGN0030662, FBGN0085353, FBGN0038629, FBGN0036363, FBGN0034580, FBGN0034582, FBGN0022700, FBGN0036203, FBGN0053263, FBGN0038492	117	153	7937	4.43383	0.231877	0.0513934	0.57381
SMART	SM00494:ChtBD2	8	3.6036	0.00107411	FBGN0085353, FBGN0038629, FBGN0036363, FBGN0034580, FBGN0022700, FBGN0036203, FBGN0053263, FBGN0038492	86	92	4824	4.87765	0.060429	0.060429	1.06355
GOTERM_MF_FAT	GO:0008061~chitin binding	8	3.6036	0.00147209	FBGN0085353, FBGN0038629, FBGN0036363, FBGN0034580, FBGN0022700, FBGN0036203, FBGN0053263, FBGN0038492	135	100	7918	4.69215	0.335068	0.127178	1.92586
INTERPRO	IPR002557:Chitin binding protein, peritrophin-A	8	3.6036	0.00161099	FBGN0085353, FBGN0038629, FBGN0036363, FBGN0034580, FBGN0022700, FBGN0036203, FBGN0053263, FBGN0038492	191	92	10196	4.64193	0.395307	0.0609432	2.14407
GOTERM_MF_FAT	GO:0030247~polysaccharide binding	8	3.6036	0.00495653	FBGN0085353, FBGN0038629, FBGN0036363, FBGN0034580, FBGN0022700, FBGN0036203, FBGN0053263, FBGN0038492	135	124	7918	3.78399	0.747507	0.178501	6.3486
GOTERM_MF_FAT	GO:0001871~pattern binding	8	3.6036	0.00495653	FBGN0085353, FBGN0038629, FBGN0036363, FBGN0034580, FBGN0022700, FBGN0036203, FBGN0053263, FBGN0038492	135	124	7918	3.78399	0.747507	0.178501	6.3486
GOTERM_MF_FAT	GO:0030246~carbohydrate binding	9	4.05405	0.0155692	FBGN0085353, FBGN0038629, FBGN0036363, FBGN0034580, FBGN0027341, FBGN0022700, FBGN0036203, FBGN0053263, FBGN0038492	135	191	7918	2.7637	0.987049	0.352515	18.7091
GOTERM_CC_FAT	GO:0005576~extracellular region	10	4.5045	0.241351	FBGN0085353, FBGN0020506, FBGN0038629, FBGN0036363, FBGN0034580, FBGN0039298, FBGN0022700, FBGN0036203, FBGN0053263, FBGN0038492	65	512	4786	1.4381	1	0.965605	95.8425
Annotation Cluster 3	Enrichment Score: 2.2633268363362005
Category	Term	Count	%	PValue	Genes	List Total	Pop Hits	Pop Total	Fold Enrichment	Bonferroni	Benjamini	FDR
INTERPRO	IPR013781:Glycoside hydrolase, subgroup, catalytic core	10	4.5045	1.65827e-07	FBGN0001089, FBGN0037215, FBGN0020506, FBGN0034580, FBGN0034582, FBGN0033297, FBGN0002569, FBGN0022700, FBGN0002571, FBGN0041630	191	47	10196	11.3579	5.17367e-05	5.17367e-05	0.00022292
SP_PIR_KEYWORDS	glycosidase	11	4.95495	1.49052e-06	FBGN0001089, FBGN0037215, FBGN0028514, FBGN0020506, FBGN0034580, FBGN0034582, FBGN0033297, FBGN0002569, FBGN0022700, FBGN0002571, FBGN0041630	216	86	12980	7.68626	0.000168414	0.000168414	0.00169236
SMART	SM00642:Aamy	4	1.8018	0.00132926	FBGN0020506, FBGN0033297, FBGN0002569, FBGN0002571	86	13	4824	17.2594	0.0742476	0.0378397	1.31469
INTERPRO	IPR006589:Glycosyl hydrolase, family 13, subfamily, catalytic region	4	1.8018	0.00158723	FBGN0020506, FBGN0033297, FBGN0002569, FBGN0002571	191	13	10196	16.4253	0.390801	0.0683532	2.11276
INTERPRO	IPR006047:Glycosyl hydrolase, family 13, catalytic region	4	1.8018	0.00199256	FBGN0020506, FBGN0033297, FBGN0002569, FBGN0002571	191	14	10196	15.2521	0.463291	0.0603332	2.64563
GOTERM_MF_FAT	GO:0015926~glucosidase activity	4	1.8018	0.0037659	FBGN0020506, FBGN0033297, FBGN0002569, FBGN0002571	135	19	7918	12.3478	0.648351	0.15986	4.85852
KEGG_PATHWAY	dme00500:Starch and sucrose metabolism	6	2.7027	0.00895075	FBGN0020506, FBGN0026315, FBGN0033297, FBGN0002569, FBGN0040250, FBGN0002571	46	60	2054	4.46522	0.332755	0.183149	8.10788
KEGG_PATHWAY	dme00052:Galactose metabolism	4	1.8018	0.0241267	FBGN0001089, FBGN0033297, FBGN0002569, FBGN0002571	46	29	2054	6.15892	0.6668	0.306731	20.521
GOTERM_MF_FAT	GO:0004558~alpha-glucosidase activity	3	1.35135	0.025844	FBGN0033297, FBGN0002569, FBGN0002571	135	15	7918	11.7304	0.999292	0.404328	29.223
UP_SEQ_FEATURE	glycosylation site:N-linked (GlcNAc...)	8	3.6036	0.451994	FBGN0030634, FBGN0023495, FBGN0027343, FBGN0039637, FBGN0002569, FBGN0039714, FBGN0002571, FBGN0041245	46	419	2975	1.23482	1	1	99.9109
SP_PIR_KEYWORDS	glycoprotein	8	3.6036	0.584822	FBGN0030634, FBGN0023495, FBGN0027343, FBGN0039637, FBGN0002569, FBGN0039714, FBGN0002571, FBGN0041245	216	435	12980	1.10515	1	0.978083	99.9954
UP_SEQ_FEATURE	signal peptide	6	2.7027	0.780623	FBGN0020506, FBGN0023495, FBGN0027343, FBGN0039298, FBGN0002569, FBGN0002571	46	419	2975	0.926118	1	1	100
SP_PIR_KEYWORDS	signal	6	2.7027	0.837363	FBGN0020506, FBGN0023495, FBGN0027343, FBGN0039298, FBGN0002569, FBGN0002571	216	425	12980	0.848366	1	0.999156	100
Annotation Cluster 4	Enrichment Score: 2.26070963966213
Category	Term	Count	%	PValue	Genes	List Total	Pop Hits	Pop Total	Fold Enrichment	Bonferroni	Benjamini	FDR
SMART	SM00587:CHK	6	2.7027	0.00171493	FBGN0039310, FBGN0051300, FBGN0028424, FBGN0031320, FBGN0051288, FBGN0037936	86	50	4824	6.73116	0.0947563	0.0326391	1.6932
INTERPRO	IPR004119:Protein of unknown function DUF227	6	2.7027	0.00228916	FBGN0039310, FBGN0051300, FBGN0028424, FBGN0031320, FBGN0051288, FBGN0037936	191	50	10196	6.40586	0.510825	0.0629356	3.03385
INTERPRO	IPR015897:CHK kinase-like	6	2.7027	0.00228916	FBGN0039310, FBGN0051300, FBGN0028424, FBGN0031320, FBGN0051288, FBGN0037936	191	50	10196	6.40586	0.510825	0.0629356	3.03385
PIR_SUPERFAMILY	PIRSF014263:Drosophila hypothetical protein EG_34F3.5	3	1.35135	0.100824	FBGN0039310, FBGN0051300, FBGN0051288	65	22	2596	5.44615	0.997896	0.954134	65.2637
Annotation Cluster 5	Enrichment Score: 2.046977895337874
Category	Term	Count	%	PValue	Genes	List Total	Pop Hits	Pop Total	Fold Enrichment	Bonferroni	Benjamini	FDR
INTERPRO	IPR016040:NAD(P)-binding domain	10	4.5045	0.00169421	FBGN0031418, FBGN0033679, FBGN0086450, FBGN0038038, FBGN0037354, FBGN0040349, FBGN0036380, FBGN0030799, FBGN0051673, FBGN0032615	191	147	10196	3.63144	0.41083	0.0570879	2.25366
INTERPRO	IPR002198:Short-chain dehydrogenase/reductase SDR	6	2.7027	0.0071339	FBGN0033679, FBGN0030685, FBGN0037354, FBGN0040349, FBGN0036380, FBGN0032615	191	65	10196	4.92759	0.892875	0.169848	9.17578
INTERPRO	IPR002347:Glucose/ribitol dehydrogenase	4	1.8018	0.0598099	FBGN0037354, FBGN0040349, FBGN0036380, FBGN0032615	191	48	10196	4.44852	1	0.656649	56.3544
Annotation Cluster 6	Enrichment Score: 1.8733196277380553
Category	Term	Count	%	PValue	Genes	List Total	Pop Hits	Pop Total	Fold Enrichment	Bonferroni	Benjamini	FDR
GOTERM_BP_FAT	GO:0006508~proteolysis	26	11.7117	4.12507e-05	FBGN0043470, FBGN0031929, FBGN0036813, FBGN0036738, FBGN0029121, FBGN0031653, FBGN0038136, FBGN0051704, FBGN0050049, FBGN0038481, FBGN0035780, FBGN0038482, FBGN0030600, FBGN0033051, FBGN0035886, FBGN0035779, FBGN0028514, FBGN0032049, FBGN0039180, FBGN0030447, FBGN0035670, FBGN0028985, FBGN0030776, FBGN0037818, FBGN0030777, FBGN0015541	117	731	7937	2.41283	0.0280623	0.0280623	0.0620708
SP_PIR_KEYWORDS	hydrolase	43	19.3694	0.000274857	FBGN0031929, FBGN0043470, FBGN0036738, FBGN0037215, FBGN0029121, FBGN0031533, FBGN0031653, FBGN0033297, FBGN0050049, FBGN0023495, FBGN0038481, FBGN0035780, FBGN0038482, FBGN0051091, FBGN0039344, FBGN0002571, FBGN0030668, FBGN0035886, FBGN0035779, FBGN0032002, FBGN0036765, FBGN0001089, FBGN0028514, FBGN0020506, FBGN0034580, FBGN0032049, FBGN0002569, FBGN0034582, FBGN0004145, FBGN0039471, FBGN00391…	216	1470	12980	1.75781	0.0305856	0.0103009	0.311637
GOTERM_MF_FAT	GO:0008233~peptidase activity	24	10.8108	0.00049219	FBGN0043470, FBGN0035779, FBGN0031929, FBGN0036738, FBGN0028514, FBGN0029121, FBGN0031653, FBGN0032049, FBGN0038136, FBGN0039180, FBGN0050049, FBGN0030447, FBGN0035670, FBGN0038481, FBGN0028985, FBGN0035780, FBGN0030776, FBGN0038482, FBGN0037818, FBGN0030777, FBGN0015541, FBGN0033051, FBGN0028983, FBGN0035886	135	648	7918	2.17229	0.12748	0.12748	0.647762
GOTERM_MF_FAT	GO:0070011~peptidase activity, acting on L-amino acid peptides	21	9.45946	0.00318039	FBGN0043470, FBGN0035779, FBGN0031929, FBGN0036738, FBGN0028514, FBGN0029121, FBGN0031653, FBGN0032049, FBGN0038136, FBGN0039180, FBGN0030447, FBGN0035670, FBGN0038481, FBGN0035780, FBGN0030776, FBGN0038482, FBGN0037818, FBGN0030777, FBGN0015541, FBGN0033051, FBGN0035886	135	612	7918	2.01256	0.586199	0.16178	4.11774
SMART	SM00020:Tryp_SPc	10	4.5045	0.0293566	FBGN0043470, FBGN0036738, FBGN0035670, FBGN0028514, FBGN0031653, FBGN0038481, FBGN0030776, FBGN0038482, FBGN0030777, FBGN0035886	86	248	4824	2.26182	0.822392	0.350819	25.6549
SP_PIR_KEYWORDS	Protease	10	4.5045	0.0318876	FBGN0043470, FBGN0030447, FBGN0036738, FBGN0035670, FBGN0038481, FBGN0028985, FBGN0038482, FBGN0032049, FBGN0028983, FBGN0039180	216	264	12980	2.27623	0.974319	0.334282	30.7855
GOTERM_MF_FAT	GO:0008236~serine-type peptidase activity	11	4.95495	0.0357227	FBGN0043470, FBGN0030447, FBGN0036738, FBGN0035670, FBGN0028514, FBGN0031653, FBGN0038481, FBGN0030776, FBGN0038482, FBGN0030777, FBGN0035886	135	308	7918	2.09471	0.999958	0.428672	38.1329
GOTERM_MF_FAT	GO:0017171~serine hydrolase activity	11	4.95495	0.0370889	FBGN0043470, FBGN0030447, FBGN0036738, FBGN0035670, FBGN0028514, FBGN0031653, FBGN0038481, FBGN0030776, FBGN0038482, FBGN0030777, FBGN0035886	135	310	7918	2.08119	0.999972	0.407527	39.2801
INTERPRO	IPR001254:Peptidase S1 and S6, chymotrypsin/Hap	10	4.5045	0.0424373	FBGN0043470, FBGN0036738, FBGN0035670, FBGN0028514, FBGN0031653, FBGN0038481, FBGN0030776, FBGN0038482, FBGN0030777, FBGN0035886	191	248	10196	2.15251	0.999999	0.594232	44.1746
INTERPRO	IPR001314:Peptidase S1A, chymotrypsin	9	4.05405	0.0428056	FBGN0043470, FBGN0036738, FBGN0035670, FBGN0031653, FBGN0038481, FBGN0030776, FBGN0038482, FBGN0030777, FBGN0035886	191	210	10196	2.28781	0.999999	0.573908	44.4624
GOTERM_MF_FAT	GO:0004175~endopeptidase activity	14	6.30631	0.0451617	FBGN0043470, FBGN0036738, FBGN0029121, FBGN0028514, FBGN0031653, FBGN0032049, FBGN0039180, FBGN0035670, FBGN0038481, FBGN0038482, FBGN0030776, FBGN0030777, FBGN0033051, FBGN0035886	135	457	7918	1.79677	0.999997	0.441146	45.6667
GOTERM_MF_FAT	GO:0004252~serine-type endopeptidase activity	10	4.5045	0.0476457	FBGN0043470, FBGN0036738, FBGN0035670, FBGN0028514, FBGN0031653, FBGN0038481, FBGN0030776, FBGN0038482, FBGN0030777, FBGN0035886	135	280	7918	2.09471	0.999999	0.430754	47.5032
INTERPRO	IPR018114:Peptidase S1/S6, chymotrypsin/Hap, active site	8	3.6036	0.0662443	FBGN0043470, FBGN0036738, FBGN0035670, FBGN0031653, FBGN0038481, FBGN0030776, FBGN0038482, FBGN0035886	191	191	10196	2.2359	1	0.675512	60.2032
SP_PIR_KEYWORDS	Serine protease	6	2.7027	0.073791	FBGN0043470, FBGN0030447, FBGN0036738, FBGN0035670, FBGN0038481, FBGN0038482	216	135	12980	2.67078	0.999827	0.545001	58.1202
PIR_SUPERFAMILY	PIRSF001135:trypsin	4	1.8018	0.188948	FBGN0043470, FBGN0031653, FBGN0038481, FBGN0038482	65	61	2596	2.61892	0.999995	0.982558	87.5522
Annotation Cluster 7	Enrichment Score: 1.3661684467513373
Category	Term	Count	%	PValue	Genes	List Total	Pop Hits	Pop Total	Fold Enrichment	Bonferroni	Benjamini	FDR
SMART	SM00326:SH3	5	2.25225	0.0373324	FBGN0033812, FBGN0030685, FBGN0036372, FBGN0035101, FBGN0039137	86	72	4824	3.89535	0.88994	0.307737	31.5142
INTERPRO	IPR001452:Src homology-3 domain	5	2.25225	0.0451157	FBGN0033812, FBGN0030685, FBGN0036372, FBGN0035101, FBGN0039137	191	72	10196	3.7071	0.999999	0.571415	46.2375
SP_PIR_KEYWORDS	sh3 domain	4	1.8018	0.0473239	FBGN0030685, FBGN0036372, FBGN0035101, FBGN0039137	216	49	12980	4.90552	0.995823	0.421795	42.3315
Annotation Cluster 8	Enrichment Score: 1.2567716888152014
Category	Term	Count	%	PValue	Genes	List Total	Pop Hits	Pop Total	Fold Enrichment	Bonferroni	Benjamini	FDR
INTERPRO	IPR001579:Glycoside hydrolase, chitinase active site	3	1.35135	0.0114094	FBGN0034580, FBGN0034582, FBGN0022700	191	9	10196	17.7941	0.972129	0.240731	14.2948
KEGG_PATHWAY	dme00520:Amino sugar and nucleotide sugar metabolism	5	2.25225	0.025302	FBGN0034580, FBGN0034582, FBGN0027341, FBGN0022700, FBGN0041630	46	52	2054	4.29348	0.684388	0.250471	21.4167
GOTERM_BP_FAT	GO:0006032~chitin catabolic process	3	1.35135	0.0278153	FBGN0034580, FBGN0034582, FBGN0022700	117	18	7937	11.3063	1	0.960996	34.5966
SMART	SM00636:Glyco_18	3	1.35135	0.0351579	FBGN0034580, FBGN0034582, FBGN0022700	86	17	4824	9.89877	0.874552	0.339774	29.9594
INTERPRO	IPR011583:Chitinase II	3	1.35135	0.039102	FBGN0034580, FBGN0034582, FBGN0022700	191	17	10196	9.42039	0.999996	0.588897	41.5032
INTERPRO	IPR001223:Glycoside hydrolase, family 18, catalytic domain	3	1.35135	0.039102	FBGN0034580, FBGN0034582, FBGN0022700	191	17	10196	9.42039	0.999996	0.588897	41.5032
GOTERM_MF_FAT	GO:0004568~chitinase activity	3	1.35135	0.0402833	FBGN0034580, FBGN0034582, FBGN0022700	135	19	7918	9.26082	0.999989	0.418622	41.8859
GOTERM_BP_FAT	GO:0006026~aminoglycan catabolic process	3	1.35135	0.0790813	FBGN0034580, FBGN0034582, FBGN0022700	117	32	7937	6.35978	1	0.999703	71.0616
GOTERM_BP_FAT	GO:0000272~polysaccharide catabolic process	3	1.35135	0.083405	FBGN0034580, FBGN0034582, FBGN0022700	117	33	7937	6.16706	1	0.999453	73.0405
GOTERM_BP_FAT	GO:0016052~carbohydrate catabolic process	3	1.35135	0.343025	FBGN0034580, FBGN0034582, FBGN0022700	117	83	7937	2.45196	1	0.999998	99.8206
GOTERM_BP_FAT	GO:0009057~macromolecule catabolic process	6	2.7027	0.38078	FBGN0036813, FBGN0041205, FBGN0034580, FBGN0034582, FBGN0022700, FBGN0030600	117	277	7937	1.46941	1	0.999997	99.9264

## Sheet: TS7.heart
Annotation Cluster 1	Enrichment Score: 2.3514169986171995
Category	Term	Count	%	PValue	Genes	List Total	Pop Hits	Pop Total	Fold Enrichment	Bonferroni	Benjamini	FDR
SP_PIR_KEYWORDS	Aminotransferase	4	2.03046	0.000804619	FBGN0030482, FBGN0032287, FBGN0001125, FBGN0022774	192	13	12980	20.8013	0.111594	0.0386745	0.953302
GOTERM_MF_FAT	GO:0008483~transaminase activity	4	2.03046	0.0019811	FBGN0030482, FBGN0032287, FBGN0001125, FBGN0022774	129	16	7918	15.345	0.432864	0.172257	2.59635
GOTERM_MF_FAT	GO:0016769~transferase activity, transferring nitrogenous groups	4	2.03046	0.00443583	FBGN0030482, FBGN0032287, FBGN0001125, FBGN0022774	129	21	7918	11.6914	0.719581	0.224536	5.72696
SP_PIR_KEYWORDS	pyridoxal phosphate	3	1.52284	0.0555726	FBGN0030482, FBGN0001125, FBGN0022774	192	26	12980	7.80048	0.999776	0.568502	49.3583
Annotation Cluster 2	Enrichment Score: 2.124332549973477
Category	Term	Count	%	PValue	Genes	List Total	Pop Hits	Pop Total	Fold Enrichment	Bonferroni	Benjamini	FDR
GOTERM_BP_FAT	GO:0055114~oxidation reduction	21	10.6599	0.000591006	FBGN0031418, FBGN0032614, FBGN0000337, FBGN0033679, FBGN0086450, FBGN0038680, FBGN0015035, FBGN0015033, FBGN0034364, FBGN0036857, FBGN0033101, FBGN0027571, FBGN0033304, FBGN0031432, FBGN0037975, FBGN0025454, FBGN0033065, FBGN0015808, FBGN0040349, FBGN0034075, FBGN0086687	117	620	7937	2.29773	0.424977	0.168437	0.921897
SP_PIR_KEYWORDS	Monooxygenase	8	4.06091	0.000598979	FBGN0025454, FBGN0000337, FBGN0038680, FBGN0033065, FBGN0015035, FBGN0015033, FBGN0033304, FBGN0031432	192	98	12980	5.51871	0.084309	0.084309	0.710458
SP_PIR_KEYWORDS	oxidoreductase	20	10.1523	0.000616653	FBGN0032614, FBGN0000337, FBGN0033679, FBGN0086450, FBGN0038680, FBGN0015035, FBGN0015033, FBGN0034364, FBGN0036857, FBGN0033101, FBGN0027571, FBGN0033304, FBGN0031432, FBGN0037975, FBGN0025454, FBGN0033065, FBGN0015808, FBGN0040349, FBGN0034075, FBGN0086687	192	561	12980	2.41013	0.0866864	0.0443256	0.73135
SP_PIR_KEYWORDS	heme	8	4.06091	0.00125325	FBGN0025454, FBGN0038680, FBGN0033065, FBGN0015035, FBGN0015033, FBGN0033304, FBGN0031432, FBGN0027657	192	111	12980	4.87237	0.16835	0.0450402	1.48122
SP_PIR_KEYWORDS	endoplasmic reticulum	9	4.56853	0.00130025	FBGN0038947, FBGN0031376, FBGN0025454, FBGN0033065, FBGN0015035, FBGN0015033, FBGN0033304, FBGN0031432, FBGN0025615	192	144	12980	4.22526	0.174083	0.0375298	1.53637
INTERPRO	IPR002401:Cytochrome P450, E-class, group I	7	3.5533	0.00186125	FBGN0025454, FBGN0038680, FBGN0033065, FBGN0015035, FBGN0015033, FBGN0033304, FBGN0031432	173	77	10196	5.35786	0.483851	0.483851	2.52102
INTERPRO	IPR017973:Cytochrome P450, C-terminal region	7	3.5533	0.00307439	FBGN0025454, FBGN0038680, FBGN0033065, FBGN0015035, FBGN0015033, FBGN0033304, FBGN0031432	173	85	10196	4.85359	0.66482	0.421053	4.13232
INTERPRO	IPR001128:Cytochrome P450	7	3.5533	0.00325972	FBGN0025454, FBGN0038680, FBGN0033065, FBGN0015035, FBGN0015033, FBGN0033304, FBGN0031432	173	86	10196	4.79715	0.686228	0.320476	4.3763
INTERPRO	IPR017972:Cytochrome P450, conserved site	7	3.5533	0.00431392	FBGN0025454, FBGN0038680, FBGN0033065, FBGN0015035, FBGN0015033, FBGN0033304, FBGN0031432	173	91	10196	4.53357	0.784492	0.318657	5.75316
UP_SEQ_FEATURE	metal ion-binding site:Iron (heme axial ligand)	7	3.5533	0.00439504	FBGN0025454, FBGN0038680, FBGN0033065, FBGN0015035, FBGN0015033, FBGN0033304, FBGN0031432	50	96	2975	4.33854	0.545449	0.545449	5.27617
SP_PIR_KEYWORDS	microsome	6	3.04569	0.00580612	FBGN0025454, FBGN0033065, FBGN0015035, FBGN0015033, FBGN0033304, FBGN0031432	192	78	12980	5.20032	0.575137	0.132955	6.69474
GOTERM_MF_FAT	GO:0020037~heme binding	8	4.06091	0.00744229	FBGN0025454, FBGN0038680, FBGN0033065, FBGN0015035, FBGN0015033, FBGN0033304, FBGN0031432, FBGN0027657	129	140	7918	3.50742	0.881927	0.29958	9.43439
GOTERM_MF_FAT	GO:0046906~tetrapyrrole binding	8	4.06091	0.00744229	FBGN0025454, FBGN0038680, FBGN0033065, FBGN0015035, FBGN0015033, FBGN0033304, FBGN0031432, FBGN0027657	129	140	7918	3.50742	0.881927	0.29958	9.43439
GOTERM_CC_FAT	GO:0005783~endoplasmic reticulum	11	5.58376	0.00849022	FBGN0038947, FBGN0031376, FBGN0025454, FBGN0033065, FBGN0015035, FBGN0015033, FBGN0001137, FBGN0034075, FBGN0033304, FBGN0031432, FBGN0025615	72	284	4786	2.57463	0.634366	0.634366	9.29704
GOTERM_CC_FAT	GO:0005792~microsome	6	3.04569	0.00986478	FBGN0025454, FBGN0033065, FBGN0015035, FBGN0015033, FBGN0033304, FBGN0031432	72	89	4786	4.48127	0.689578	0.442845	10.7257
GOTERM_CC_FAT	GO:0042598~vesicular fraction	6	3.04569	0.00986478	FBGN0025454, FBGN0033065, FBGN0015035, FBGN0015033, FBGN0033304, FBGN0031432	72	89	4786	4.48127	0.689578	0.442845	10.7257
KEGG_PATHWAY	dme00903:Limonene and pinene degradation	7	3.5533	0.01486	FBGN0025454, FBGN0038680, FBGN0033065, FBGN0015035, FBGN0015033, FBGN0036857, FBGN0033304	50	86	2054	3.34372	0.586592	0.586592	13.8864
SP_PIR_KEYWORDS	iron	8	4.06091	0.0157538	FBGN0025454, FBGN0038680, FBGN0033065, FBGN0015035, FBGN0015033, FBGN0086687, FBGN0033304, FBGN0031432	192	177	12980	3.05556	0.903116	0.253068	17.2181
GOTERM_MF_FAT	GO:0009055~electron carrier activity	9	4.56853	0.0164405	FBGN0031418, FBGN0025454, FBGN0086450, FBGN0038680, FBGN0033065, FBGN0015035, FBGN0015033, FBGN0033304, FBGN0031432	129	202	7918	2.73475	0.991271	0.492011	19.7406
COG_ONTOLOGY	Secondary metabolites biosynthesis, transport, and catabolism	7	3.5533	0.0188656	FBGN0025454, FBGN0038680, FBGN0033065, FBGN0015035, FBGN0015033, FBGN0033304, FBGN0031432	31	91	1237	3.06948	0.248502	0.248502	12.4025
GOTERM_CC_FAT	GO:0005624~membrane fraction	6	3.04569	0.0198579	FBGN0025454, FBGN0033065, FBGN0015035, FBGN0015033, FBGN0033304, FBGN0031432	72	106	4786	3.76258	0.906221	0.377096	20.5108
GOTERM_CC_FAT	GO:0005626~insoluble fraction	6	3.04569	0.0229212	FBGN0025454, FBGN0033065, FBGN0015035, FBGN0015033, FBGN0033304, FBGN0031432	72	110	4786	3.62576	0.935183	0.366205	23.3079
GOTERM_MF_FAT	GO:0005506~iron ion binding	10	5.07614	0.0247345	FBGN0025454, FBGN0038680, FBGN0033065, FBGN0015035, FBGN0015033, FBGN0034364, FBGN0086687, FBGN0033304, FBGN0031432, FBGN0027657	129	260	7918	2.36076	0.999225	0.548821	28.2688
GOTERM_CC_FAT	GO:0000267~cell fraction	6	3.04569	0.0254103	FBGN0025454, FBGN0033065, FBGN0015035, FBGN0015033, FBGN0033304, FBGN0031432	72	113	4786	3.5295	0.95203	0.352011	25.5144
PIR_SUPERFAMILY	PIRSF000051:cytochrome P450 CYP3A5	4	2.03046	0.0420828	FBGN0025454, FBGN0033065, FBGN0033304, FBGN0031432	56	37	2596	5.01158	0.901891	0.901891	34.3736
GOTERM_CC_FAT	GO:0019898~extrinsic to membrane	6	3.04569	0.0772149	FBGN0025454, FBGN0033065, FBGN0015035, FBGN0015033, FBGN0033304, FBGN0031432	72	154	4786	2.58983	0.999924	0.651318	60.1345
SP_PIR_KEYWORDS	metal-binding	16	8.12183	0.194831	FBGN0004606, FBGN0030693, FBGN0038680, FBGN0015035, FBGN0015033, FBGN0037705, FBGN0004395, FBGN0033304, FBGN0031432, FBGN0025454, FBGN0033782, FBGN0003963, FBGN0033065, FBGN0085413, FBGN0000479, FBGN0003231	192	796	12980	1.35888	1	0.863436	92.4131
Annotation Cluster 3	Enrichment Score: 1.9599539840821774
Category	Term	Count	%	PValue	Genes	List Total	Pop Hits	Pop Total	Fold Enrichment	Bonferroni	Benjamini	FDR
GOTERM_MF_FAT	GO:0004857~enzyme inhibitor activity	8	4.06091	0.00176552	FBGN0010387, FBGN0041180, FBGN0024293, FBGN0051313, FBGN0031561, FBGN0028985, FBGN0044011, FBGN0028983	129	108	7918	4.54666	0.396727	0.396727	2.31688
GOTERM_MF_FAT	GO:0004866~endopeptidase inhibitor activity	7	3.5533	0.00179467	FBGN0041180, FBGN0024293, FBGN0051313, FBGN0031561, FBGN0028985, FBGN0044011, FBGN0028983	129	80	7918	5.37074	0.401744	0.22653	2.35471
GOTERM_MF_FAT	GO:0030414~peptidase inhibitor activity	7	3.5533	0.00216733	FBGN0041180, FBGN0024293, FBGN0051313, FBGN0031561, FBGN0028985, FBGN0044011, FBGN0028983	129	83	7918	5.17661	0.46234	0.143698	2.83719
SMART	SM00093:SERPIN	4	2.03046	0.0172187	FBGN0024293, FBGN0028985, FBGN0044011, FBGN0028983	75	36	4824	7.14667	0.703529	0.703529	16.4522
GOTERM_MF_FAT	GO:0004867~serine-type endopeptidase inhibitor activity	5	2.53807	0.0206648	FBGN0024293, FBGN0031561, FBGN0028985, FBGN0044011, FBGN0028983	129	65	7918	4.72153	0.997451	0.52598	24.1947
INTERPRO	IPR000215:Protease inhibitor I4, serpin	4	2.03046	0.0224107	FBGN0024293, FBGN0028985, FBGN0044011, FBGN0028983	173	36	10196	6.54849	0.99968	0.683195	26.7027
SP_PIR_KEYWORDS	Protease	6	3.04569	0.348219	FBGN0024293, FBGN0038505, FBGN0002284, FBGN0028985, FBGN0013770, FBGN0028983	192	264	12980	1.53646	1	0.919292	99.3865
Annotation Cluster 4	Enrichment Score: 1.4584404379840357
Category	Term	Count	%	PValue	Genes	List Total	Pop Hits	Pop Total	Fold Enrichment	Bonferroni	Benjamini	FDR
GOTERM_BP_FAT	GO:0046394~carboxylic acid biosynthetic process	5	2.53807	0.0140408	FBGN0051523, FBGN0030482, FBGN0001125, FBGN0086687, FBGN0023129	117	64	7937	5.29981	0.999998	0.889847	19.8707
GOTERM_BP_FAT	GO:0016053~organic acid biosynthetic process	5	2.53807	0.0140408	FBGN0051523, FBGN0030482, FBGN0001125, FBGN0086687, FBGN0023129	117	64	7937	5.29981	0.999998	0.889847	19.8707
GOTERM_BP_FAT	GO:0009309~amine biosynthetic process	4	2.03046	0.0309621	FBGN0030482, FBGN0001125, FBGN0019932, FBGN0023129	117	47	7937	5.77341	1	0.947338	38.9048
GOTERM_BP_FAT	GO:0008652~cellular amino acid biosynthetic process	3	1.52284	0.0665658	FBGN0030482, FBGN0001125, FBGN0023129	117	29	7937	7.01768	1	0.966408	66.0127
GOTERM_BP_FAT	GO:0044271~nitrogen compound biosynthetic process	7	3.5533	0.125584	FBGN0000337, FBGN0086450, FBGN0030482, FBGN0001125, FBGN0036271, FBGN0019932, FBGN0023129	117	233	7937	2.03804	1	0.984808	87.7841

## Sheet: TS8.fatbody
Annotation Cluster 1	Enrichment Score: 4.842846757556008
Category	Term	Count	%	PValue	Genes	List Total	Pop Hits	Pop Total	Fold Enrichment	Bonferroni	Benjamini	FDR
INTERPRO	IPR016040:NAD(P)-binding domain	15	7.73196	1.81658e-07	FBGN0031418, FBGN0032614, FBGN0086450, FBGN0038449, FBGN0051548, FBGN0027571, FBGN0051673, FBGN0032615, FBGN0020236, FBGN0004057, FBGN0040349, FBGN0038038, FBGN0036380, FBGN0030799, FBGN0039537	174	147	10196	5.97936	6.50315e-05	6.50315e-05	0.000249284
INTERPRO	IPR002198:Short-chain dehydrogenase/reductase SDR	9	4.63918	1.29405e-05	FBGN0032614, FBGN0030685, FBGN0015808, FBGN0040349, FBGN0036380, FBGN0051548, FBGN0027571, FBGN0032615, FBGN0039537	174	65	10196	8.11353	0.00462202	0.00231369	0.0177565
INTERPRO	IPR002347:Glucose/ribitol dehydrogenase	6	3.09278	0.00125966	FBGN0032614, FBGN0040349, FBGN0036380, FBGN0051548, FBGN0032615, FBGN0039537	174	48	10196	7.32471	0.363163	0.139648	1.71481
Annotation Cluster 2	Enrichment Score: 2.7173997293029464
Category	Term	Count	%	PValue	Genes	List Total	Pop Hits	Pop Total	Fold Enrichment	Bonferroni	Benjamini	FDR
GOTERM_MF_FAT	GO:0008483~transaminase activity	6	3.09278	5.21063e-06	FBGN0030482, FBGN0037955, FBGN0032287, FBGN0001125, FBGN0027341, FBGN0022774	137	16	7918	21.6734	0.00152555	0.00152555	0.00693769
GOTERM_MF_FAT	GO:0016769~transferase activity, transferring nitrogenous groups	6	3.09278	2.26518e-05	FBGN0030482, FBGN0037955, FBGN0032287, FBGN0001125, FBGN0027341, FBGN0022774	137	21	7918	16.513	0.00661509	0.00331303	0.0301565
SP_PIR_KEYWORDS	Aminotransferase	5	2.57732	2.75153e-05	FBGN0030482, FBGN0032287, FBGN0001125, FBGN0027341, FBGN0022774	189	13	12980	26.4143	0.00425584	0.00213019	0.0330391
GOTERM_MF_FAT	GO:0030170~pyridoxal phosphate binding	5	2.57732	0.00429858	FBGN0037955, FBGN0001125, FBGN0022774, FBGN0004507, FBGN0033451	137	39	7918	7.40969	0.716969	0.343434	5.57445
GOTERM_MF_FAT	GO:0070279~vitamin B6 binding	5	2.57732	0.00429858	FBGN0037955, FBGN0001125, FBGN0022774, FBGN0004507, FBGN0033451	137	39	7918	7.40969	0.716969	0.343434	5.57445
SP_PIR_KEYWORDS	pyridoxal phosphate	4	2.06186	0.00608395	FBGN0030482, FBGN0001125, FBGN0022774, FBGN0004507	189	26	12980	10.5657	0.611667	0.111514	7.06665
GOTERM_MF_FAT	GO:0019842~vitamin binding	5	2.57732	0.0903254	FBGN0037955, FBGN0001125, FBGN0022774, FBGN0004507, FBGN0033451	137	99	7918	2.91897	1	0.750149	71.6488
GOTERM_MF_FAT	GO:0048037~cofactor binding	7	3.60825	0.0986428	FBGN0010387, FBGN0037955, FBGN0001125, FBGN0051673, FBGN0022774, FBGN0004507, FBGN0033451	137	185	7918	2.18686	1	0.749211	74.9125
INTERPRO	IPR015421:Pyridoxal phosphate-dependent transferase, major region, subdomain 1	3	1.54639	0.10743	FBGN0037955, FBGN0001125, FBGN0022774	174	33	10196	5.32706	1	0.975246	78.9777
Annotation Cluster 3	Enrichment Score: 2.010482752831965
Category	Term	Count	%	PValue	Genes	List Total	Pop Hits	Pop Total	Fold Enrichment	Bonferroni	Benjamini	FDR
SP_PIR_KEYWORDS	Monooxygenase	8	4.12371	0.000545083	FBGN0033775, FBGN0038681, FBGN0025454, FBGN0000337, FBGN0033065, FBGN0015035, FBGN0033304, FBGN0031432	189	98	12980	5.60631	0.0810383	0.0277772	0.652649
SP_PIR_KEYWORDS	heme	8	4.12371	0.00114341	FBGN0033775, FBGN0038681, FBGN0025454, FBGN0033065, FBGN0015035, FBGN0033304, FBGN0031432, FBGN0027657	189	111	12980	4.94971	0.162496	0.0433641	1.36455
COG_ONTOLOGY	Secondary metabolites biosynthesis, transport, and catabolism	9	4.63918	0.00189424	FBGN0033775, FBGN0038681, FBGN0038858, FBGN0025454, FBGN0038924, FBGN0033065, FBGN0015035, FBGN0033304, FBGN0031432	34	91	1237	3.59825	0.0280399	0.0280399	1.30958
INTERPRO	IPR002401:Cytochrome P450, E-class, group I	7	3.60825	0.00191671	FBGN0033775, FBGN0038681, FBGN0025454, FBGN0033065, FBGN0015035, FBGN0033304, FBGN0031432	174	77	10196	5.32706	0.496837	0.157777	2.59842
UP_SEQ_FEATURE	metal ion-binding site:Iron (heme axial ligand)	7	3.60825	0.0028401	FBGN0033775, FBGN0038681, FBGN0025454, FBGN0033065, FBGN0015035, FBGN0033304, FBGN0031432	46	96	2975	4.71581	0.34543	0.34543	3.33555
INTERPRO	IPR017973:Cytochrome P450, C-terminal region	7	3.60825	0.00316394	FBGN0033775, FBGN0038681, FBGN0025454, FBGN0033065, FBGN0015035, FBGN0033304, FBGN0031432	174	85	10196	4.82569	0.678412	0.202997	4.25547
GOTERM_CC_FAT	GO:0005624~membrane fraction	7	3.60825	0.00316892	FBGN0033775, FBGN0025454, FBGN0033065, FBGN0015035, FBGN0033304, FBGN0031432, FBGN0040323	67	106	4786	4.71726	0.327494	0.179935	3.60386
INTERPRO	IPR001128:Cytochrome P450	7	3.60825	0.0033544	FBGN0033775, FBGN0038681, FBGN0025454, FBGN0033065, FBGN0015035, FBGN0033304, FBGN0031432	174	86	10196	4.76958	0.699676	0.181664	4.5062
GOTERM_CC_FAT	GO:0005626~insoluble fraction	7	3.60825	0.00381157	FBGN0033775, FBGN0025454, FBGN0033065, FBGN0015035, FBGN0033304, FBGN0031432, FBGN0040323	67	110	4786	4.54573	0.379579	0.147105	4.32007
GOTERM_CC_FAT	GO:0000267~cell fraction	7	3.60825	0.0043538	FBGN0033775, FBGN0025454, FBGN0033065, FBGN0015035, FBGN0033304, FBGN0031432, FBGN0040323	67	113	4786	4.42504	0.420397	0.127466	4.92059
INTERPRO	IPR017972:Cytochrome P450, conserved site	7	3.60825	0.00443743	FBGN0033775, FBGN0038681, FBGN0025454, FBGN0033065, FBGN0015035, FBGN0033304, FBGN0031432	174	91	10196	4.50752	0.796509	0.203436	5.92042
SP_PIR_KEYWORDS	endoplasmic reticulum	8	4.12371	0.00496975	FBGN0038947, FBGN0031376, FBGN0033775, FBGN0025454, FBGN0033065, FBGN0015035, FBGN0033304, FBGN0031432	189	144	12980	3.8154	0.538019	0.120767	5.80776
SP_PIR_KEYWORDS	microsome	6	3.09278	0.00543459	FBGN0033775, FBGN0025454, FBGN0033065, FBGN0015035, FBGN0033304, FBGN0031432	189	78	12980	5.28287	0.570296	0.11367	6.33486
GOTERM_CC_FAT	GO:0042598~vesicular fraction	6	3.09278	0.00727928	FBGN0033775, FBGN0025454, FBGN0033065, FBGN0015035, FBGN0033304, FBGN0031432	67	89	4786	4.8157	0.598777	0.166938	8.10158
GOTERM_CC_FAT	GO:0005792~microsome	6	3.09278	0.00727928	FBGN0033775, FBGN0025454, FBGN0033065, FBGN0015035, FBGN0033304, FBGN0031432	67	89	4786	4.8157	0.598777	0.166938	8.10158
GOTERM_MF_FAT	GO:0046906~tetrapyrrole binding	8	4.12371	0.0102327	FBGN0033775, FBGN0038681, FBGN0025454, FBGN0033065, FBGN0015035, FBGN0033304, FBGN0031432, FBGN0027657	137	140	7918	3.30261	0.950887	0.394846	12.7986
GOTERM_MF_FAT	GO:0020037~heme binding	8	4.12371	0.0102327	FBGN0033775, FBGN0038681, FBGN0025454, FBGN0033065, FBGN0015035, FBGN0033304, FBGN0031432, FBGN0027657	137	140	7918	3.30261	0.950887	0.394846	12.7986
PIR_SUPERFAMILY	PIRSF000051:cytochrome P450 CYP3A5	5	2.57732	0.0141074	FBGN0033775, FBGN0025454, FBGN0033065, FBGN0033304, FBGN0031432	68	37	2596	5.15898	0.614004	0.614004	13.5601
SP_PIR_KEYWORDS	iron	8	4.12371	0.0146286	FBGN0033775, FBGN0038681, FBGN0025454, FBGN0033065, FBGN0015035, FBGN0086687, FBGN0033304, FBGN0031432	189	177	12980	3.10406	0.898142	0.224151	16.2202
GOTERM_MF_FAT	GO:0009055~electron carrier activity	9	4.63918	0.0228114	FBGN0031418, FBGN0033775, FBGN0038681, FBGN0025454, FBGN0086450, FBGN0033065, FBGN0015035, FBGN0033304, FBGN0031432	137	202	7918	2.57505	0.998842	0.45917	26.4533
KEGG_PATHWAY	dme00903:Limonene and pinene degradation	7	3.60825	0.0273207	FBGN0033775, FBGN0038681, FBGN0025454, FBGN0033065, FBGN0015035, FBGN0036857, FBGN0033304	57	86	2054	2.93309	0.782062	0.782062	23.8496
GOTERM_CC_FAT	GO:0019898~extrinsic to membrane	6	3.09278	0.060077	FBGN0033775, FBGN0025454, FBGN0033065, FBGN0015035, FBGN0033304, FBGN0031432	67	154	4786	2.7831	0.999567	0.724943	51.1532
GOTERM_MF_FAT	GO:0005506~iron ion binding	9	4.63918	0.0786068	FBGN0033775, FBGN0038681, FBGN0025454, FBGN0033065, FBGN0015035, FBGN0086687, FBGN0033304, FBGN0031432, FBGN0027657	137	260	7918	2.00062	1	0.736219	66.3807
GOTERM_CC_FAT	GO:0005783~endoplasmic reticulum	8	4.12371	0.0942831	FBGN0038947, FBGN0031376, FBGN0033775, FBGN0025454, FBGN0033065, FBGN0015035, FBGN0033304, FBGN0031432	67	284	4786	2.01219	0.999996	0.787182	68.1832
SP_PIR_KEYWORDS	metal-binding	13	6.70103	0.48602	FBGN0038681, FBGN0030693, FBGN0038237, FBGN0015035, FBGN0033304, FBGN0031432, FBGN0025454, FBGN0033782, FBGN0033775, FBGN0033065, FBGN0005771, FBGN0085413, FBGN0003231	189	796	12980	1.12161	1	0.983861	99.9662
GOTERM_MF_FAT	GO:0046914~transition metal ion binding	21	10.8247	0.804253	FBGN0003053, FBGN0038681, FBGN0030693, FBGN0015035, FBGN0027571, FBGN0033304, FBGN0031432, FBGN0035378, FBGN0033451, FBGN0037646, FBGN0033775, FBGN0033782, FBGN0025454, FBGN0033065, FBGN0005771, FBGN0085413, FBGN0039073, FBGN0086687, FBGN0027657, FBGN0032001, FBGN0003231	137	1354	7918	0.896387	1	0.999857	100
Annotation Cluster 4	Enrichment Score: 1.864594122557814
Category	Term	Count	%	PValue	Genes	List Total	Pop Hits	Pop Total	Fold Enrichment	Bonferroni	Benjamini	FDR
GOTERM_BP_FAT	GO:0051186~cofactor metabolic process	7	3.60825	0.00465153	FBGN0020236, FBGN0000337, FBGN0040319, FBGN0036271, FBGN0004057, FBGN0039156, FBGN0037643	118	106	7937	4.44188	0.981346	0.549021	6.96382
GOTERM_MF_FAT	GO:0016877~ligase activity, forming carbon-sulfur bonds	4	2.06186	0.00682592	FBGN0020236, FBGN0039184, FBGN0039156, FBGN0037643	137	23	7918	10.0514	0.865589	0.330598	8.71631
GOTERM_BP_FAT	GO:0006732~coenzyme metabolic process	6	3.09278	0.00947377	FBGN0020236, FBGN0000337, FBGN0040319, FBGN0004057, FBGN0039156, FBGN0037643	118	88	7937	4.58609	0.999705	0.686924	13.7025
GOTERM_BP_FAT	GO:0051188~cofactor biosynthetic process	5	2.57732	0.0115987	FBGN0020236, FBGN0000337, FBGN0040319, FBGN0036271, FBGN0039156	118	60	7937	5.60523	0.999953	0.712172	16.5245
SP_PIR_KEYWORDS	ligase	8	4.12371	0.0223422	FBGN0020236, FBGN0000052, FBGN0040319, FBGN0037548, FBGN0085451, FBGN0039184, FBGN0039156, FBGN0037643	189	193	12980	2.84673	0.969872	0.295475	23.7657
GOTERM_MF_FAT	GO:0016405~CoA-ligase activity	3	1.54639	0.0232826	FBGN0020236, FBGN0039184, FBGN0037643	137	14	7918	12.3848	0.998995	0.43741	26.924
GOTERM_BP_FAT	GO:0009108~coenzyme biosynthetic process	4	2.06186	0.0251231	FBGN0020236, FBGN0000337, FBGN0040319, FBGN0039156	118	43	7937	6.257	1	0.765105	32.5591
GOTERM_MF_FAT	GO:0016878~acid-thiol ligase activity	3	1.54639	0.0265662	FBGN0020236, FBGN0039184, FBGN0037643	137	15	7918	11.5591	0.999625	0.430794	30.1284
Annotation Cluster 5	Enrichment Score: 1.7216259016960878
Category	Term	Count	%	PValue	Genes	List Total	Pop Hits	Pop Total	Fold Enrichment	Bonferroni	Benjamini	FDR
GOTERM_BP_FAT	GO:0005976~polysaccharide metabolic process	10	5.15464	0.000407399	FBGN0036563, FBGN0023479, FBGN0030662, FBGN0064237, FBGN0030171, FBGN0020251, FBGN0004507, FBGN0053263, FBGN0040323, FBGN0038492	118	153	7937	4.39626	0.293894	0.159699	0.628868
GOTERM_BP_FAT	GO:0006022~aminoglycan metabolic process	9	4.63918	0.00113889	FBGN0036563, FBGN0023479, FBGN0030662, FBGN0064237, FBGN0030171, FBGN0020251, FBGN0053263, FBGN0040323, FBGN0038492	118	142	7937	4.26313	0.622116	0.277031	1.74873
GOTERM_MF_FAT	GO:0030246~carbohydrate binding	10	5.15464	0.00550794	FBGN0036563, FBGN0023479, FBGN0028540, FBGN0036837, FBGN0027341, FBGN0016675, FBGN0030171, FBGN0053263, FBGN0040323, FBGN0038492	137	191	7918	3.02595	0.801762	0.332738	7.09014
GOTERM_BP_FAT	GO:0006030~chitin metabolic process	6	3.09278	0.0263158	FBGN0036563, FBGN0023479, FBGN0064237, FBGN0030171, FBGN0053263, FBGN0038492	118	114	7937	3.54014	1	0.759111	33.8252
SMART	SM00494:ChtBD2	5	2.57732	0.0399672	FBGN0036563, FBGN0023479, FBGN0030171, FBGN0053263, FBGN0038492	69	92	4824	3.79962	0.937561	0.937561	34.2699
GOTERM_MF_FAT	GO:0030247~polysaccharide binding	6	3.09278	0.0619743	FBGN0036563, FBGN0023479, FBGN0030171, FBGN0053263, FBGN0040323, FBGN0038492	137	124	7918	2.79656	1	0.668019	57.3379
GOTERM_MF_FAT	GO:0001871~pattern binding	6	3.09278	0.0619743	FBGN0036563, FBGN0023479, FBGN0030171, FBGN0053263, FBGN0040323, FBGN0038492	137	124	7918	2.79656	1	0.668019	57.3379
INTERPRO	IPR002557:Chitin binding protein, peritrophin-A	5	2.57732	0.0710163	FBGN0036563, FBGN0023479, FBGN0030171, FBGN0053263, FBGN0038492	174	92	10196	3.18466	1	0.928437	63.6099
GOTERM_CC_FAT	GO:0005576~extracellular region	12	6.18557	0.0892347	FBGN0036563, FBGN0023479, FBGN0026403, FBGN0000299, FBGN0028543, FBGN0030013, FBGN0064237, FBGN0030171, FBGN0029838, FBGN0053263, FBGN0040323, FBGN0038492	67	512	4786	1.67421	0.999992	0.811585	66.071
GOTERM_MF_FAT	GO:0008061~chitin binding	5	2.57732	0.0928996	FBGN0036563, FBGN0023479, FBGN0030171, FBGN0053263, FBGN0038492	137	100	7918	2.88978	1	0.743438	72.6986
Annotation Cluster 6	Enrichment Score: 1.630512065878251
Category	Term	Count	%	PValue	Genes	List Total	Pop Hits	Pop Total	Fold Enrichment	Bonferroni	Benjamini	FDR
GOTERM_BP_FAT	GO:0016052~carbohydrate catabolic process	7	3.60825	0.00135262	FBGN0000064, FBGN0004057, FBGN0001187, FBGN0064237, FBGN0030171, FBGN0004507, FBGN0040323	118	83	7937	5.67276	0.685232	0.250973	2.0737
GOTERM_BP_FAT	GO:0000272~polysaccharide catabolic process	4	2.06186	0.0123473	FBGN0064237, FBGN0030171, FBGN0004507, FBGN0040323	118	33	7937	8.15306	0.999975	0.6539	17.498
GOTERM_BP_FAT	GO:0006026~aminoglycan catabolic process	3	1.54639	0.0802594	FBGN0064237, FBGN0030171, FBGN0040323	118	32	7937	6.30588	1	0.949056	72.6173
GOTERM_BP_FAT	GO:0009057~macromolecule catabolic process	7	3.60825	0.224237	FBGN0031376, FBGN0002284, FBGN0013770, FBGN0064237, FBGN0030171, FBGN0004507, FBGN0040323	118	277	7937	1.69978	1	0.996151	98.0375
Annotation Cluster 7	Enrichment Score: 1.5875133600238887
Category	Term	Count	%	PValue	Genes	List Total	Pop Hits	Pop Total	Fold Enrichment	Bonferroni	Benjamini	FDR
GOTERM_BP_FAT	GO:0046394~carboxylic acid biosynthetic process	5	2.57732	0.0144515	FBGN0051523, FBGN0030482, FBGN0001125, FBGN0086687, FBGN0023129	118	64	7937	5.2549	0.999996	0.645119	20.1777
GOTERM_BP_FAT	GO:0016053~organic acid biosynthetic process	5	2.57732	0.0144515	FBGN0051523, FBGN0030482, FBGN0001125, FBGN0086687, FBGN0023129	118	64	7937	5.2549	0.999996	0.645119	20.1777
GOTERM_BP_FAT	GO:0009309~amine biosynthetic process	4	2.06186	0.0316478	FBGN0030482, FBGN0001125, FBGN0019932, FBGN0023129	118	47	7937	5.72449	1	0.801216	39.2184
GOTERM_BP_FAT	GO:0008652~cellular amino acid biosynthetic process	3	1.54639	0.0675734	FBGN0030482, FBGN0001125, FBGN0023129	118	29	7937	6.95821	1	0.925565	66.1481
Annotation Cluster 8	Enrichment Score: 1.5511446523633659
Category	Term	Count	%	PValue	Genes	List Total	Pop Hits	Pop Total	Fold Enrichment	Bonferroni	Benjamini	FDR
GOTERM_MF_FAT	GO:0004857~enzyme inhibitor activity	7	3.60825	0.0105293	FBGN0010387, FBGN0024293, FBGN0051313, FBGN0031561, FBGN0028985, FBGN0044011, FBGN0050203	137	108	7918	3.74601	0.955016	0.357934	13.1459
GOTERM_MF_FAT	GO:0004866~endopeptidase inhibitor activity	6	3.09278	0.0119345	FBGN0024293, FBGN0051313, FBGN0031561, FBGN0028985, FBGN0044011, FBGN0050203	137	80	7918	4.33467	0.970337	0.355791	14.774
GOTERM_MF_FAT	GO:0030414~peptidase inhibitor activity	6	3.09278	0.0138408	FBGN0024293, FBGN0051313, FBGN0031561, FBGN0028985, FBGN0044011, FBGN0050203	137	83	7918	4.178	0.983155	0.364754	16.9375
GOTERM_MF_FAT	GO:0004867~serine-type endopeptidase inhibitor activity	5	2.57732	0.0251641	FBGN0024293, FBGN0031561, FBGN0028985, FBGN0044011, FBGN0050203	137	65	7918	4.44582	0.999429	0.436968	28.7764
SMART	SM00093:SERPIN	3	1.54639	0.0908128	FBGN0024293, FBGN0028985, FBGN0044011	69	36	4824	5.82609	0.998457	0.960716	62.4477
INTERPRO	IPR000215:Protease inhibitor I4, serpin	3	1.54639	0.124118	FBGN0024293, FBGN0028985, FBGN0044011	174	36	10196	4.88314	1	0.980815	83.7746
Annotation Cluster 9	Enrichment Score: 1.3776662532535153
Category	Term	Count	%	PValue	Genes	List Total	Pop Hits	Pop Total	Fold Enrichment	Bonferroni	Benjamini	FDR
GOTERM_BP_FAT	GO:0016052~carbohydrate catabolic process	7	3.60825	0.00135262	FBGN0000064, FBGN0004057, FBGN0001187, FBGN0064237, FBGN0030171, FBGN0004507, FBGN0040323	118	83	7937	5.67276	0.685232	0.250973	2.0737
GOTERM_BP_FAT	GO:0019318~hexose metabolic process	6	3.09278	0.00821252	FBGN0000064, FBGN0027621, FBGN0004057, FBGN0001187, FBGN0004507, FBGN0017558	118	85	7937	4.74796	0.999126	0.690792	11.9855
GOTERM_BP_FAT	GO:0006006~glucose metabolic process	5	2.57732	0.0122744	FBGN0000064, FBGN0004057, FBGN0001187, FBGN0004507, FBGN0017558	118	61	7937	5.51334	0.999974	0.690227	17.4037
GOTERM_BP_FAT	GO:0005996~monosaccharide metabolic process	6	3.09278	0.0140463	FBGN0000064, FBGN0027621, FBGN0004057, FBGN0001187, FBGN0004507, FBGN0017558	118	97	7937	4.16058	0.999994	0.66654	19.668
SP_PIR_KEYWORDS	carbohydrate metabolism	3	1.54639	0.0303571	FBGN0004057, FBGN0004507, FBGN0017558	189	19	12980	10.8438	0.991589	0.352338	30.9416
GOTERM_BP_FAT	GO:0044275~cellular carbohydrate catabolic process	4	2.06186	0.0389734	FBGN0000064, FBGN0004057, FBGN0001187, FBGN0004507	118	51	7937	5.27551	1	0.832505	45.9601
KEGG_PATHWAY	dme00051:Fructose and mannose metabolism	4	2.06186	0.0503227	FBGN0000064, FBGN0027621, FBGN0001187, FBGN0033101	57	31	2054	4.64969	0.941564	0.611944	39.8214
GOTERM_BP_FAT	GO:0019320~hexose catabolic process	3	1.54639	0.131897	FBGN0000064, FBGN0004057, FBGN0001187	118	43	7937	4.69275	1	0.988597	88.8062
GOTERM_BP_FAT	GO:0006007~glucose catabolic process	3	1.54639	0.131897	FBGN0000064, FBGN0004057, FBGN0001187	118	43	7937	4.69275	1	0.988597	88.8062
GOTERM_BP_FAT	GO:0046365~monosaccharide catabolic process	3	1.54639	0.136907	FBGN0000064, FBGN0004057, FBGN0001187	118	44	7937	4.58609	1	0.988786	89.7657
GOTERM_BP_FAT	GO:0046164~alcohol catabolic process	3	1.54639	0.173026	FBGN0000064, FBGN0004057, FBGN0001187	118	51	7937	3.95663	1	0.992675	94.7201
GOTERM_BP_FAT	GO:0006091~generation of precursor metabolites and energy	4	2.06186	0.625161	FBGN0000064, FBGN0001187, FBGN0004507, FBGN0037643	118	217	7937	1.23987	1	0.999927	100

## Sheet: TS9.crop
Annotation Cluster 1	Enrichment Score: 3.213436816597146
Category	Term	Count	%	PValue	Genes	List Total	Pop Hits	Pop Total	Fold Enrichment	Bonferroni	Benjamini	FDR
INTERPRO	IPR016040:NAD(P)-binding domain	13	6.43564	6.34544e-06	FBGN0032614, FBGN0033679, FBGN0086450, FBGN0029866, FBGN0027571, FBGN0035848, FBGN0020236, FBGN0014032, FBGN0034142, FBGN0004057, FBGN0038038, FBGN0036380, FBGN0039537	172	147	10196	5.24237	0.00244002	0.00244002	0.00880106
INTERPRO	IPR002198:Short-chain dehydrogenase/reductase SDR	9	4.45545	1.18864e-05	FBGN0032614, FBGN0014032, FBGN0033679, FBGN0030685, FBGN0015808, FBGN0036380, FBGN0029866, FBGN0027571, FBGN0039537	172	65	10196	8.20787	0.00456583	0.00228553	0.0164857
INTERPRO	IPR002347:Glucose/ribitol dehydrogenase	5	2.47525	0.00837235	FBGN0032614, FBGN0014032, FBGN0036380, FBGN0029866, FBGN0039537	172	48	10196	6.1749	0.960716	0.660056	11.0074
SP_PIR_KEYWORDS	oxidoreductase	17	8.41584	0.00958831	FBGN0032614, FBGN0033679, FBGN0086450, FBGN0029866, FBGN0037537, FBGN0038349, FBGN0027571, FBGN0030586, FBGN0039756, FBGN0014032, FBGN0034142, FBGN0004057, FBGN0015808, FBGN0031126, FBGN0036380, FBGN0034075, FBGN0039537	194	561	12980	2.02749	0.740459	0.740459	10.7455
GOTERM_BP_FAT	GO:0055114~oxidation reduction	17	8.41584	0.0141486	FBGN0032614, FBGN0033679, FBGN0086450, FBGN0029866, FBGN0037537, FBGN0038349, FBGN0027571, FBGN0030586, FBGN0039756, FBGN0014032, FBGN0034142, FBGN0004057, FBGN0015808, FBGN0031126, FBGN0036380, FBGN0034075, FBGN0039537	114	620	7937	1.90901	0.999999	0.492152	20.0444
Annotation Cluster 2	Enrichment Score: 3.1610441687202515
Category	Term	Count	%	PValue	Genes	List Total	Pop Hits	Pop Total	Fold Enrichment	Bonferroni	Benjamini	FDR
GOTERM_BP_FAT	GO:0060446~branching involved in open tracheal system development	6	2.9703	0.000209453	FBGN0005771, FBGN0010350, FBGN0013733, FBGN0020251, FBGN0053556, FBGN0003118	114	39	7937	10.7112	0.180623	0.180623	0.328305
GOTERM_BP_FAT	GO:0048754~branching morphogenesis of a tube	6	2.9703	0.000209453	FBGN0005771, FBGN0010350, FBGN0013733, FBGN0020251, FBGN0053556, FBGN0003118	114	39	7937	10.7112	0.180623	0.180623	0.328305
GOTERM_BP_FAT	GO:0060562~epithelial tube morphogenesis	6	2.9703	0.000299133	FBGN0005771, FBGN0010350, FBGN0013733, FBGN0020251, FBGN0053556, FBGN0003118	114	42	7937	9.94612	0.247623	0.0904808	0.468563
GOTERM_BP_FAT	GO:0001763~morphogenesis of a branching structure	6	2.9703	0.000299133	FBGN0005771, FBGN0010350, FBGN0013733, FBGN0020251, FBGN0053556, FBGN0003118	114	42	7937	9.94612	0.247623	0.0904808	0.468563
GOTERM_BP_FAT	GO:0060541~respiratory system development	10	4.9505	0.000314382	FBGN0001168, FBGN0005771, FBGN0005631, FBGN0010350, FBGN0013733, FBGN0020251, FBGN0053556, FBGN0053196, FBGN0020521, FBGN0003118	114	153	7937	4.55051	0.258459	0.0720302	0.492394
GOTERM_BP_FAT	GO:0007424~open tracheal system development	10	4.9505	0.000314382	FBGN0001168, FBGN0005771, FBGN0005631, FBGN0010350, FBGN0013733, FBGN0020251, FBGN0053556, FBGN0053196, FBGN0020521, FBGN0003118	114	153	7937	4.55051	0.258459	0.0720302	0.492394
GOTERM_BP_FAT	GO:0035295~tube development	8	3.9604	0.000498301	FBGN0001168, FBGN0005771, FBGN0005631, FBGN0010350, FBGN0013733, FBGN0020251, FBGN0053556, FBGN0003118	114	99	7937	5.62609	0.377494	0.0904457	0.779401
GOTERM_BP_FAT	GO:0035239~tube morphogenesis	7	3.46535	0.00120247	FBGN0001168, FBGN0005771, FBGN0010350, FBGN0013733, FBGN0020251, FBGN0053556, FBGN0003118	114	84	7937	5.8019	0.681533	0.173624	1.87111
GOTERM_BP_FAT	GO:0060429~epithelium development	11	5.44554	0.00183813	FBGN0030870, FBGN0005771, FBGN0001137, FBGN0001085, FBGN0010350, FBGN0013733, FBGN0000163, FBGN0005536, FBGN0020251, FBGN0053556, FBGN0003118	114	235	7937	3.25894	0.826168	0.221162	2.84693
GOTERM_BP_FAT	GO:0002009~morphogenesis of an epithelium	10	4.9505	0.00467277	FBGN0005771, FBGN0001137, FBGN0001085, FBGN0010350, FBGN0013733, FBGN0000163, FBGN0005536, FBGN0020251, FBGN0053556, FBGN0003118	114	225	7937	3.09435	0.988371	0.310083	7.08894
GOTERM_BP_FAT	GO:0048729~tissue morphogenesis	10	4.9505	0.00847584	FBGN0005771, FBGN0001137, FBGN0001085, FBGN0010350, FBGN0013733, FBGN0000163, FBGN0005536, FBGN0020251, FBGN0053556, FBGN0003118	114	247	7937	2.81874	0.999695	0.417053	12.5082
Annotation Cluster 3	Enrichment Score: 2.6155721912515695
Category	Term	Count	%	PValue	Genes	List Total	Pop Hits	Pop Total	Fold Enrichment	Bonferroni	Benjamini	FDR
GOTERM_MF_FAT	GO:0003779~actin binding	11	5.44554	1.80163e-05	FBGN0086906, FBGN0038475, FBGN0004028, FBGN0013733, FBGN0085446, FBGN0038774, FBGN0004389, FBGN0000083, FBGN0053556, FBGN0039500, FBGN0053558	124	122	7918	5.7574	0.00583824	0.00583824	0.0243661
GOTERM_MF_FAT	GO:0008092~cytoskeletal protein binding	14	6.93069	3.09166e-05	FBGN0004028, FBGN0004687, FBGN0013733, FBGN0038774, FBGN0086906, FBGN0038475, FBGN0037836, FBGN0005536, FBGN0053556, FBGN0000083, FBGN0085446, FBGN0004389, FBGN0053558, FBGN0039500	124	218	7918	4.10077	0.00999772	0.00501142	0.0418097
GOTERM_BP_FAT	GO:0031032~actomyosin structure organization	5	2.47525	0.00197998	FBGN0086906, FBGN0003149, FBGN0004028, FBGN0038774, FBGN0004389	114	38	7937	9.1609	0.848145	0.209906	3.06346
GOTERM_BP_FAT	GO:0030036~actin cytoskeleton organization	8	3.9604	0.00419501	FBGN0086906, FBGN0003149, FBGN0004028, FBGN0013733, FBGN0038774, FBGN0004389, FBGN0053556, FBGN0053558	114	143	7937	3.89498	0.981645	0.329536	6.38636
GOTERM_BP_FAT	GO:0030029~actin filament-based process	8	3.9604	0.00435857	FBGN0086906, FBGN0003149, FBGN0004028, FBGN0013733, FBGN0038774, FBGN0004389, FBGN0053556, FBGN0053558	114	144	7937	3.86793	0.984299	0.314524	6.62744
GOTERM_BP_FAT	GO:0007010~cytoskeleton organization	11	5.44554	0.125107	FBGN0086906, FBGN0003149, FBGN0001137, FBGN0004028, FBGN0004373, FBGN0013733, FBGN0000163, FBGN0038774, FBGN0004389, FBGN0053556, FBGN0053558	114	465	7937	1.64699	1	0.84575	87.7318
GOTERM_BP_FAT	GO:0060538~skeletal muscle organ development	3	1.48515	0.19459	FBGN0086906, FBGN0004028, FBGN0013733	114	57	7937	3.66436	1	0.890617	96.6534
Annotation Cluster 4	Enrichment Score: 2.2826966751808198
Category	Term	Count	%	PValue	Genes	List Total	Pop Hits	Pop Total	Fold Enrichment	Bonferroni	Benjamini	FDR
GOTERM_CC_FAT	GO:0030017~sarcomere	5	2.47525	7.77754e-05	FBGN0035917, FBGN0086906, FBGN0003149, FBGN0004028, FBGN0005666	79	15	4786	20.1941	0.0119064	0.0119064	0.0932596
GOTERM_CC_FAT	GO:0030016~myofibril	5	2.47525	0.000102422	FBGN0035917, FBGN0086906, FBGN0003149, FBGN0004028, FBGN0005666	79	16	4786	18.932	0.01565	0.00785587	0.122796
GOTERM_CC_FAT	GO:0044449~contractile fiber part	5	2.47525	0.000167985	FBGN0035917, FBGN0086906, FBGN0003149, FBGN0004028, FBGN0005666	79	18	4786	16.8284	0.0255401	0.00858689	0.201329
GOTERM_CC_FAT	GO:0043292~contractile fiber	5	2.47525	0.000259466	FBGN0035917, FBGN0086906, FBGN0003149, FBGN0004028, FBGN0005666	79	20	4786	15.1456	0.039175	0.009941	0.310812
GOTERM_BP_FAT	GO:0007498~mesoderm development	8	3.9604	0.00029742	FBGN0035917, FBGN0004606, FBGN0086906, FBGN0003149, FBGN0034603, FBGN0020251, FBGN0085446, FBGN0005666	114	91	7937	6.12069	0.246396	0.131896	0.465886
GOTERM_BP_FAT	GO:0031032~actomyosin structure organization	5	2.47525	0.00197998	FBGN0086906, FBGN0003149, FBGN0004028, FBGN0038774, FBGN0004389	114	38	7937	9.1609	0.848145	0.209906	3.06346
GOTERM_CC_FAT	GO:0031674~I band	3	1.48515	0.00377015	FBGN0035917, FBGN0086906, FBGN0005666	79	6	4786	30.2911	0.441053	0.109828	4.4301
GOTERM_CC_FAT	GO:0030018~Z disc	3	1.48515	0.00377015	FBGN0035917, FBGN0086906, FBGN0005666	79	6	4786	30.2911	0.441053	0.109828	4.4301
GOTERM_MF_FAT	GO:0008307~structural constituent of muscle	3	1.48515	0.0142689	FBGN0086906, FBGN0003149, FBGN0005666	124	12	7918	15.9637	0.990635	0.688919	17.6665
GOTERM_BP_FAT	GO:0030239~myofibril assembly	3	1.48515	0.016351	FBGN0086906, FBGN0003149, FBGN0004028	114	14	7937	14.9192	1	0.479656	22.8029
GOTERM_BP_FAT	GO:0055002~striated muscle cell development	4	1.9802	0.0258581	FBGN0086906, FBGN0003149, FBGN0004028, FBGN0003118	114	45	7937	6.18869	1	0.490011	33.7195
GOTERM_BP_FAT	GO:0055001~muscle cell development	4	1.9802	0.0258581	FBGN0086906, FBGN0003149, FBGN0004028, FBGN0003118	114	45	7937	6.18869	1	0.490011	33.7195
GOTERM_BP_FAT	GO:0051146~striated muscle cell differentiation	4	1.9802	0.0650374	FBGN0086906, FBGN0003149, FBGN0004028, FBGN0003118	114	65	7937	4.28448	1	0.700808	65.2053
GOTERM_BP_FAT	GO:0042692~muscle cell differentiation	4	1.9802	0.0882188	FBGN0086906, FBGN0003149, FBGN0004028, FBGN0003118	114	74	7937	3.76339	1	0.757465	76.5392
GOTERM_BP_FAT	GO:0010927~cellular component assembly involved in morphogenesis	4	1.9802	0.13647	FBGN0086906, FBGN0003149, FBGN0001137, FBGN0004028	114	90	7937	3.09435	1	0.859887	90.008
GOTERM_MF_FAT	GO:0005198~structural molecule activity	6	2.9703	0.844556	FBGN0086906, FBGN0024753, FBGN0003149, FBGN0039719, FBGN0085446, FBGN0005666	124	456	7918	0.840195	1	0.999996	100
Annotation Cluster 5	Enrichment Score: 1.634535590540821
Category	Term	Count	%	PValue	Genes	List Total	Pop Hits	Pop Total	Fold Enrichment	Bonferroni	Benjamini	FDR
GOTERM_BP_FAT	GO:0006631~fatty acid metabolic process	5	2.47525	0.00667217	FBGN0051522, FBGN0051523, FBGN0034142, FBGN0039156, FBGN0039756	114	53	7937	6.56819	0.998282	0.365393	9.97602
GOTERM_BP_FAT	GO:0006633~fatty acid biosynthetic process	4	1.9802	0.0094515	FBGN0051522, FBGN0051523, FBGN0034142, FBGN0039756	114	31	7937	8.98359	0.99988	0.412126	13.85
GOTERM_BP_FAT	GO:0008610~lipid biosynthetic process	6	2.9703	0.0271369	FBGN0051522, FBGN0051523, FBGN0034142, FBGN0030670, FBGN0010350, FBGN0039756	114	119	7937	3.51039	1	0.497682	35.0723
GOTERM_BP_FAT	GO:0046394~carboxylic acid biosynthetic process	4	1.9802	0.062661	FBGN0051522, FBGN0051523, FBGN0034142, FBGN0039756	114	64	7937	4.35143	1	0.69378	63.7907
GOTERM_BP_FAT	GO:0016053~organic acid biosynthetic process	4	1.9802	0.062661	FBGN0051522, FBGN0051523, FBGN0034142, FBGN0039756	114	64	7937	4.35143	1	0.69378	63.7907
Annotation Cluster 6	Enrichment Score: 1.5128797927112143
Category	Term	Count	%	PValue	Genes	List Total	Pop Hits	Pop Total	Fold Enrichment	Bonferroni	Benjamini	FDR
GOTERM_BP_FAT	GO:0007552~metamorphosis	13	6.43564	0.00522959	FBGN0000370, FBGN0004870, FBGN0001085, FBGN0038505, FBGN0004395, FBGN0013733, FBGN0020521, FBGN0004910, FBGN0001235, FBGN0034534, FBGN0005536, FBGN0053196, FBGN0003118	114	362	7937	2.50027	0.99317	0.318575	7.90157
GOTERM_BP_FAT	GO:0048707~instar larval or pupal morphogenesis	12	5.94059	0.0102466	FBGN0004910, FBGN0001235, FBGN0001085, FBGN0004870, FBGN0038505, FBGN0004395, FBGN0034534, FBGN0013733, FBGN0005536, FBGN0053196, FBGN0020521, FBGN0003118	114	347	7937	2.40771	0.999944	0.419667	14.9292
GOTERM_BP_FAT	GO:0009886~post-embryonic morphogenesis	12	5.94059	0.0115555	FBGN0004910, FBGN0001235, FBGN0001085, FBGN0004870, FBGN0038505, FBGN0004395, FBGN0034534, FBGN0013733, FBGN0005536, FBGN0053196, FBGN0020521, FBGN0003118	114	353	7937	2.36678	0.999984	0.44108	16.6782
GOTERM_BP_FAT	GO:0002165~instar larval or pupal development	13	6.43564	0.015477	FBGN0000370, FBGN0004870, FBGN0001085, FBGN0038505, FBGN0004395, FBGN0013733, FBGN0020521, FBGN0004910, FBGN0001235, FBGN0034534, FBGN0005536, FBGN0053196, FBGN0003118	114	418	7937	2.1653	1	0.490466	21.719
GOTERM_BP_FAT	GO:0035120~post-embryonic appendage morphogenesis	9	4.45545	0.0162189	FBGN0001235, FBGN0001085, FBGN0004870, FBGN0004395, FBGN0013733, FBGN0005536, FBGN0053196, FBGN0020521, FBGN0003118	114	229	7937	2.73627	1	0.491412	22.64
GOTERM_BP_FAT	GO:0035220~wing disc development	10	4.9505	0.018489	FBGN0001235, FBGN0005771, FBGN0001085, FBGN0004395, FBGN0013733, FBGN0005536, FBGN0000083, FBGN0053196, FBGN0020521, FBGN0003118	114	281	7937	2.47768	1	0.494698	25.3953
GOTERM_BP_FAT	GO:0009791~post-embryonic development	13	6.43564	0.020207	FBGN0000370, FBGN0004870, FBGN0001085, FBGN0038505, FBGN0004395, FBGN0013733, FBGN0020521, FBGN0004910, FBGN0001235, FBGN0034534, FBGN0005536, FBGN0053196, FBGN0003118	114	434	7937	2.08548	1	0.488003	27.4191
GOTERM_BP_FAT	GO:0035114~imaginal disc-derived appendage morphogenesis	9	4.45545	0.0204336	FBGN0001235, FBGN0001085, FBGN0004870, FBGN0004395, FBGN0013733, FBGN0005536, FBGN0053196, FBGN0020521, FBGN0003118	114	239	7937	2.62178	1	0.480275	27.6822
GOTERM_BP_FAT	GO:0035107~appendage morphogenesis	9	4.45545	0.0218378	FBGN0001235, FBGN0001085, FBGN0004870, FBGN0004395, FBGN0013733, FBGN0005536, FBGN0053196, FBGN0020521, FBGN0003118	114	242	7937	2.58928	1	0.481173	29.2926
GOTERM_BP_FAT	GO:0048737~imaginal disc-derived appendage development	9	4.45545	0.0223208	FBGN0001235, FBGN0001085, FBGN0004870, FBGN0004395, FBGN0013733, FBGN0005536, FBGN0053196, FBGN0020521, FBGN0003118	114	243	7937	2.57862	1	0.478232	29.8387
GOTERM_BP_FAT	GO:0048736~appendage development	9	4.45545	0.0238151	FBGN0001235, FBGN0001085, FBGN0004870, FBGN0004395, FBGN0013733, FBGN0005536, FBGN0053196, FBGN0020521, FBGN0003118	114	246	7937	2.54718	1	0.490428	31.5034
GOTERM_BP_FAT	GO:0007476~imaginal disc-derived wing morphogenesis	8	3.9604	0.0356576	FBGN0001235, FBGN0001085, FBGN0004395, FBGN0013733, FBGN0005536, FBGN0053196, FBGN0020521, FBGN0003118	114	218	7937	2.55497	1	0.543774	43.4472
GOTERM_BP_FAT	GO:0007472~wing disc morphogenesis	8	3.9604	0.037186	FBGN0001235, FBGN0001085, FBGN0004395, FBGN0013733, FBGN0005536, FBGN0053196, FBGN0020521, FBGN0003118	114	220	7937	2.53174	1	0.551052	44.838
GOTERM_BP_FAT	GO:0007560~imaginal disc morphogenesis	9	4.45545	0.0491923	FBGN0001235, FBGN0001085, FBGN0004870, FBGN0004395, FBGN0013733, FBGN0005536, FBGN0053196, FBGN0020521, FBGN0003118	114	284	7937	2.20636	1	0.631904	54.7011
GOTERM_BP_FAT	GO:0048563~post-embryonic organ morphogenesis	9	4.45545	0.0491923	FBGN0001235, FBGN0001085, FBGN0004870, FBGN0004395, FBGN0013733, FBGN0005536, FBGN0053196, FBGN0020521, FBGN0003118	114	284	7937	2.20636	1	0.631904	54.7011
GOTERM_BP_FAT	GO:0048569~post-embryonic organ development	9	4.45545	0.0608609	FBGN0001235, FBGN0001085, FBGN0004870, FBGN0004395, FBGN0013733, FBGN0005536, FBGN0053196, FBGN0020521, FBGN0003118	114	297	7937	2.10978	1	0.689906	62.6836
GOTERM_BP_FAT	GO:0007444~imaginal disc development	11	5.44554	0.0682238	FBGN0001235, FBGN0005771, FBGN0001085, FBGN0004870, FBGN0004395, FBGN0013733, FBGN0005536, FBGN0000083, FBGN0053196, FBGN0020521, FBGN0003118	114	412	7937	1.85886	1	0.698807	67.021
GOTERM_BP_FAT	GO:0007475~apposition of dorsal and ventral imaginal disc-derived wing surfaces	3	1.48515	0.0715028	FBGN0013733, FBGN0053196, FBGN0020521	114	31	7937	6.73769	1	0.709969	68.7965
GOTERM_BP_FAT	GO:0008587~imaginal disc-derived wing margin morphogenesis	3	1.48515	0.184267	FBGN0013733, FBGN0053196, FBGN0020521	114	55	7937	3.79761	1	0.889309	95.9127
GOTERM_BP_FAT	GO:0007423~sensory organ development	9	4.45545	0.228538	FBGN0001168, FBGN0001235, FBGN0001085, FBGN0004395, FBGN0013733, FBGN0002573, FBGN0000119, FBGN0027356, FBGN0003118	114	410	7937	1.52831	1	0.91311	98.2978
Annotation Cluster 7	Enrichment Score: 1.4648535880501836
Category	Term	Count	%	PValue	Genes	List Total	Pop Hits	Pop Total	Fold Enrichment	Bonferroni	Benjamini	FDR
KEGG_PATHWAY	dme00564:Glycerophospholipid metabolism	5	2.47525	0.0248652	FBGN0042138, FBGN0030013, FBGN0030670, FBGN0036545, FBGN0010350	38	63	2054	4.28989	0.652691	0.652691	20.7875
GOTERM_BP_FAT	GO:0006644~phospholipid metabolic process	5	2.47525	0.0314886	FBGN0030013, FBGN0030670, FBGN0036545, FBGN0004373, FBGN0010350	114	84	7937	4.14421	1	0.541679	39.4847
KEGG_PATHWAY	dme04070:Phosphatidylinositol signaling system	4	1.9802	0.035859	FBGN0036550, FBGN0030670, FBGN0004373, FBGN0010350	38	41	2054	5.27343	0.784274	0.535537	28.6784
GOTERM_BP_FAT	GO:0019637~organophosphate metabolic process	5	2.47525	0.0492315	FBGN0030013, FBGN0030670, FBGN0036545, FBGN0004373, FBGN0010350	114	97	7937	3.5888	1	0.624619	54.7304
Annotation Cluster 8	Enrichment Score: 1.4057721431672665
Category	Term	Count	%	PValue	Genes	List Total	Pop Hits	Pop Total	Fold Enrichment	Bonferroni	Benjamini	FDR
GOTERM_MF_FAT	GO:0005509~calcium ion binding	11	5.44554	0.00430343	FBGN0004910, FBGN0051202, FBGN0030013, FBGN0036545, FBGN0004687, FBGN0013733, FBGN0025866, FBGN0045073, FBGN0000083, FBGN0031692, FBGN0053196	124	242	7918	2.90249	0.753805	0.373252	5.66651
SP_PIR_KEYWORDS	calcium	7	3.46535	0.0307387	FBGN0004910, FBGN0004687, FBGN0013733, FBGN0025866, FBGN0045073, FBGN0000083, FBGN0031692	194	158	12980	2.96424	0.987361	0.767062	30.8144
INTERPRO	IPR018247:EF-HAND 1	6	2.9703	0.0350377	FBGN0004910, FBGN0004687, FBGN0013733, FBGN0025866, FBGN0045073, FBGN0031692	172	108	10196	3.29328	0.999999	0.859373	39.025
INTERPRO	IPR018248:EF hand	5	2.47525	0.0385827	FBGN0004910, FBGN0004687, FBGN0013733, FBGN0025866, FBGN0031692	172	76	10196	3.89994	1	0.849465	42.0597
INTERPRO	IPR002048:Calcium-binding EF-hand	5	2.47525	0.0385827	FBGN0004910, FBGN0004687, FBGN0013733, FBGN0025866, FBGN0031692	172	76	10196	3.89994	1	0.849465	42.0597
SMART	SM00054:EFh	5	2.47525	0.0491393	FBGN0004910, FBGN0004687, FBGN0013733, FBGN0025866, FBGN0031692	89	76	4824	3.56594	0.990777	0.790287	42.3983
UP_SEQ_FEATURE	domain:EF-hand 1	3	1.48515	0.0618311	FBGN0004910, FBGN0004687, FBGN0025866	46	27	2975	7.18599	1	1	55.83
UP_SEQ_FEATURE	domain:EF-hand 2	3	1.48515	0.0618311	FBGN0004910, FBGN0004687, FBGN0025866	46	27	2975	7.18599	1	1	55.83
INTERPRO	IPR018249:EF-HAND 2	5	2.47525	0.0753467	FBGN0004910, FBGN0004687, FBGN0013733, FBGN0025866, FBGN0031692	172	95	10196	3.11995	1	0.951001	66.2626
INTERPRO	IPR011992:EF-Hand type	5	2.47525	0.0896502	FBGN0004910, FBGN0004687, FBGN0013733, FBGN0025866, FBGN0031692	172	101	10196	2.93461	1	0.950879	72.8231

## Sheet: TS10.sptV
Annotation Cluster 1	Enrichment Score: 3.023148589981453
Category	Term	Count	%	PValue	Genes	List Total	Pop Hits	Pop Total	Fold Enrichment	Bonferroni	Benjamini	FDR
SP_PIR_KEYWORDS	heme	10	5.55556	1.94894e-05	FBGN0033775, FBGN0038681, FBGN0025454, FBGN0038680, FBGN0033065, FBGN0031689, FBGN0033304, FBGN0030966, FBGN0031432, FBGN0027657	177	111	12980	6.60661	0.00319119	0.00106486	0.0236299
SP_PIR_KEYWORDS	oxidoreductase	21	11.6667	7.39735e-05	FBGN0038681, FBGN0086450, FBGN0038680, FBGN0031689, FBGN0034364, FBGN0036857, FBGN0038349, FBGN0051548, FBGN0033101, FBGN0027571, FBGN0033304, FBGN0030966, FBGN0031432, FBGN0033775, FBGN0037975, FBGN0025454, FBGN0033065, FBGN0004057, FBGN0015808, FBGN0040349, FBGN0086687	177	561	12980	2.7451	0.0120588	0.00302843	0.0896618
COG_ONTOLOGY	Secondary metabolites biosynthesis, transport, and catabolism	10	5.55556	0.000168021	FBGN0033775, FBGN0038681, FBGN0038858, FBGN0025454, FBGN0038924, FBGN0038680, FBGN0033065, FBGN0031689, FBGN0033304, FBGN0031432	31	91	1237	4.38497	0.00184668	0.00184668	0.104622
INTERPRO	IPR002401:Cytochrome P450, E-class, group I	8	4.44444	0.000246731	FBGN0033775, FBGN0038681, FBGN0025454, FBGN0038680, FBGN0033065, FBGN0031689, FBGN0033304, FBGN0031432	167	77	10196	6.34326	0.09063	0.09063	0.341685
GOTERM_BP_FAT	GO:0055114~oxidation reduction	22	12.2222	0.000278159	FBGN0031418, FBGN0038681, FBGN0086450, FBGN0038680, FBGN0031689, FBGN0034364, FBGN0036857, FBGN0038349, FBGN0051548, FBGN0033101, FBGN0027571, FBGN0033304, FBGN0030966, FBGN0031432, FBGN0033775, FBGN0037975, FBGN0025454, FBGN0033065, FBGN0004057, FBGN0015808, FBGN0040349, FBGN0086687	119	620	7937	2.36668	0.230109	0.230109	0.435128
UP_SEQ_FEATURE	metal ion-binding site:Iron (heme axial ligand)	9	5	0.000305654	FBGN0033775, FBGN0038681, FBGN0025454, FBGN0038680, FBGN0033065, FBGN0031689, FBGN0033304, FBGN0030966, FBGN0031432	56	96	2975	4.98047	0.0549852	0.0549852	0.377554
GOTERM_CC_FAT	GO:0005626~insoluble fraction	9	5	0.000310361	FBGN0033775, FBGN0025454, FBGN0033065, FBGN0031689, FBGN0033304, FBGN0031432, FBGN0051116, FBGN0040323, FBGN0040623	77	110	4786	5.08548	0.0428237	0.0428237	0.366038
SP_PIR_KEYWORDS	Monooxygenase	8	4.44444	0.000366782	FBGN0033775, FBGN0038681, FBGN0025454, FBGN0038680, FBGN0033065, FBGN0031689, FBGN0033304, FBGN0031432	177	98	12980	5.98639	0.0583892	0.0119605	0.443846
GOTERM_CC_FAT	GO:0000267~cell fraction	9	5	0.000373107	FBGN0033775, FBGN0025454, FBGN0033065, FBGN0031689, FBGN0033304, FBGN0031432, FBGN0051116, FBGN0040323, FBGN0040623	77	113	4786	4.95047	0.0512575	0.0259659	0.43989
INTERPRO	IPR017973:Cytochrome P450, C-terminal region	8	4.44444	0.000454246	FBGN0033775, FBGN0038681, FBGN0025454, FBGN0038680, FBGN0033065, FBGN0031689, FBGN0033304, FBGN0031432	167	85	10196	5.74625	0.16048	0.0837465	0.628222
INTERPRO	IPR001128:Cytochrome P450	8	4.44444	0.000487827	FBGN0033775, FBGN0038681, FBGN0025454, FBGN0038680, FBGN0033065, FBGN0031689, FBGN0033304, FBGN0031432	167	86	10196	5.67943	0.171269	0.0606994	0.674518
SP_PIR_KEYWORDS	microsome	7	3.88889	0.000653639	FBGN0033775, FBGN0025454, FBGN0033065, FBGN0031689, FBGN0033304, FBGN0031432, FBGN0040623	177	78	12980	6.5812	0.101683	0.0177132	0.789713
INTERPRO	IPR017972:Cytochrome P450, conserved site	8	4.44444	0.000686638	FBGN0033775, FBGN0038681, FBGN0025454, FBGN0038680, FBGN0033065, FBGN0031689, FBGN0033304, FBGN0031432	167	91	10196	5.36738	0.232369	0.0639736	0.948201
GOTERM_MF_FAT	GO:0046906~tetrapyrrole binding	10	5.55556	0.000688479	FBGN0033775, FBGN0038681, FBGN0025454, FBGN0038680, FBGN0033065, FBGN0031689, FBGN0033304, FBGN0030966, FBGN0031432, FBGN0027657	138	140	7918	4.09834	0.197241	0.0429887	0.924646
GOTERM_MF_FAT	GO:0020037~heme binding	10	5.55556	0.000688479	FBGN0033775, FBGN0038681, FBGN0025454, FBGN0038680, FBGN0033065, FBGN0031689, FBGN0033304, FBGN0030966, FBGN0031432, FBGN0027657	138	140	7918	4.09834	0.197241	0.0429887	0.924646
SP_PIR_KEYWORDS	iron	10	5.55556	0.000689904	FBGN0033775, FBGN0038681, FBGN0025454, FBGN0038680, FBGN0033065, FBGN0031689, FBGN0086687, FBGN0033304, FBGN0030966, FBGN0031432	177	177	12980	4.14313	0.107013	0.016039	0.833361
GOTERM_MF_FAT	GO:0009055~electron carrier activity	12	6.66667	0.000725229	FBGN0031418, FBGN0033775, FBGN0038681, FBGN0025454, FBGN0086450, FBGN0038680, FBGN0033065, FBGN0031689, FBGN0038349, FBGN0033304, FBGN0030966, FBGN0031432	138	202	7918	3.40852	0.206603	0.0378376	0.973779
SP_PIR_KEYWORDS	endoplasmic reticulum	9	5	0.000766543	FBGN0031376, FBGN0033775, FBGN0025454, FBGN0033065, FBGN0031689, FBGN0033304, FBGN0031432, FBGN0014868, FBGN0040623	177	144	12980	4.58333	0.118175	0.0138763	0.925541
GOTERM_CC_FAT	GO:0005624~membrane fraction	8	4.44444	0.00133492	FBGN0033775, FBGN0025454, FBGN0033065, FBGN0031689, FBGN0033304, FBGN0031432, FBGN0040323, FBGN0040623	77	106	4786	4.69101	0.171675	0.0459961	1.56571
PIR_SUPERFAMILY	PIRSF000051:cytochrome P450 CYP3A5	6	3.33333	0.0013766	FBGN0033775, FBGN0025454, FBGN0033065, FBGN0031689, FBGN0033304, FBGN0031432	61	37	2596	6.9012	0.0805969	0.0805969	1.37583
GOTERM_MF_FAT	GO:0005506~iron ion binding	13	7.22222	0.00176807	FBGN0038681, FBGN0038680, FBGN0031689, FBGN0034364, FBGN0038349, FBGN0033304, FBGN0030966, FBGN0031432, FBGN0025454, FBGN0033775, FBGN0033065, FBGN0086687, FBGN0027657	138	260	7918	2.86884	0.431362	0.0774785	2.35863
GOTERM_CC_FAT	GO:0042598~vesicular fraction	7	3.88889	0.00268817	FBGN0033775, FBGN0025454, FBGN0033065, FBGN0031689, FBGN0033304, FBGN0031432, FBGN0040623	77	89	4786	4.88866	0.315826	0.073099	3.12998
GOTERM_CC_FAT	GO:0005792~microsome	7	3.88889	0.00268817	FBGN0033775, FBGN0025454, FBGN0033065, FBGN0031689, FBGN0033304, FBGN0031432, FBGN0040623	77	89	4786	4.88866	0.315826	0.073099	3.12998
KEGG_PATHWAY	dme00903:Limonene and pinene degradation	8	4.44444	0.00629645	FBGN0033775, FBGN0038681, FBGN0025454, FBGN0038680, FBGN0033065, FBGN0031689, FBGN0036857, FBGN0033304	55	86	2054	3.474	0.306739	0.306739	6.09096
GOTERM_CC_FAT	GO:0005783~endoplasmic reticulum	10	5.55556	0.034604	FBGN0031376, FBGN0033775, FBGN0025454, FBGN0033065, FBGN0031689, FBGN0033304, FBGN0026567, FBGN0031432, FBGN0014868, FBGN0040623	77	284	4786	2.18859	0.993026	0.363275	34.0348
GOTERM_CC_FAT	GO:0019898~extrinsic to membrane	6	3.33333	0.0967204	FBGN0033775, FBGN0025454, FBGN0033065, FBGN0031689, FBGN0033304, FBGN0031432	77	154	4786	2.42166	0.999999	0.615648	69.9327
SP_PIR_KEYWORDS	metal-binding	16	8.88889	0.12282	FBGN0038681, FBGN0038237, FBGN0030693, FBGN0038680, FBGN0031689, FBGN0037705, FBGN0004395, FBGN0033304, FBGN0030966, FBGN0046296, FBGN0031432, FBGN0033775, FBGN0025454, FBGN0033782, FBGN0033065, FBGN0005771	177	796	12980	1.47404	1	0.607177	79.5872
Annotation Cluster 2	Enrichment Score: 2.4334731074601854
Category	Term	Count	%	PValue	Genes	List Total	Pop Hits	Pop Total	Fold Enrichment	Bonferroni	Benjamini	FDR
SP_PIR_KEYWORDS	Aminotransferase	6	3.33333	5.10364e-07	FBGN0030482, FBGN0032287, FBGN0001125, FBGN0037186, FBGN0027341, FBGN0022774	177	13	12980	33.8462	8.36961e-05	8.36961e-05	0.000618855
GOTERM_MF_FAT	GO:0008483~transaminase activity	6	3.33333	5.40168e-06	FBGN0030482, FBGN0032287, FBGN0001125, FBGN0037186, FBGN0027341, FBGN0022774	138	16	7918	21.5163	0.00172166	0.00172166	0.00728559
GOTERM_MF_FAT	GO:0016769~transferase activity, transferring nitrogenous groups	6	3.33333	2.34699e-05	FBGN0030482, FBGN0032287, FBGN0001125, FBGN0037186, FBGN0027341, FBGN0022774	138	21	7918	16.3934	0.00745904	0.0037365	0.0316519
SP_PIR_KEYWORDS	pyridoxal phosphate	4	2.22222	0.00506602	FBGN0030482, FBGN0001125, FBGN0037186, FBGN0022774	177	26	12980	11.2821	0.56523	0.0729258	5.97276
GOTERM_MF_FAT	GO:0030170~pyridoxal phosphate binding	4	2.22222	0.0294304	FBGN0001125, FBGN0037186, FBGN0022774, FBGN0033451	138	39	7918	5.8848	0.999927	0.548013	33.1634
GOTERM_MF_FAT	GO:0070279~vitamin B6 binding	4	2.22222	0.0294304	FBGN0001125, FBGN0037186, FBGN0022774, FBGN0033451	138	39	7918	5.8848	0.999927	0.548013	33.1634
INTERPRO	IPR015421:Pyridoxal phosphate-dependent transferase, major region, subdomain 1	3	1.66667	0.100256	FBGN0001125, FBGN0037186, FBGN0022774	167	33	10196	5.55035	1	0.989103	76.9001
KEGG_PATHWAY	dme00250:Alanine, aspartate and glutamate metabolism	3	1.66667	0.166462	FBGN0001125, FBGN0037186, FBGN0027341	55	28	2054	4.0013	0.999974	0.778786	83.6596
GOTERM_MF_FAT	GO:0019842~vitamin binding	4	2.22222	0.245005	FBGN0001125, FBGN0037186, FBGN0022774, FBGN0033451	138	99	7918	2.31826	1	0.979717	97.7422
GOTERM_MF_FAT	GO:0048037~cofactor binding	5	2.77778	0.398556	FBGN0001125, FBGN0037186, FBGN0038349, FBGN0022774, FBGN0033451	138	185	7918	1.55072	1	0.993707	99.8949
Annotation Cluster 3	Enrichment Score: 2.2527528105256227
Category	Term	Count	%	PValue	Genes	List Total	Pop Hits	Pop Total	Fold Enrichment	Bonferroni	Benjamini	FDR
GOTERM_MF_FAT	GO:0004866~endopeptidase inhibitor activity	8	4.44444	0.000441906	FBGN0041180, FBGN0024293, FBGN0051313, FBGN0031561, FBGN0028985, FBGN0044011, FBGN0050203, FBGN0053196	138	80	7918	5.73768	0.13151	0.0459124	0.594406
GOTERM_MF_FAT	GO:0030414~peptidase inhibitor activity	8	4.44444	0.00055327	FBGN0041180, FBGN0024293, FBGN0051313, FBGN0031561, FBGN0028985, FBGN0044011, FBGN0050203, FBGN0053196	138	83	7918	5.5303	0.161836	0.0431757	0.743684
GOTERM_MF_FAT	GO:0004857~enzyme inhibitor activity	8	4.44444	0.00259964	FBGN0041180, FBGN0024293, FBGN0051313, FBGN0031561, FBGN0028985, FBGN0044011, FBGN0050203, FBGN0053196	138	108	7918	4.25013	0.564109	0.0985904	3.45006
GOTERM_MF_FAT	GO:0004867~serine-type endopeptidase inhibitor activity	6	3.33333	0.0051845	FBGN0024293, FBGN0031561, FBGN0028985, FBGN0044011, FBGN0050203, FBGN0053196	138	65	7918	5.29632	0.809511	0.168264	6.77097
SMART	SM00093:SERPIN	3	1.66667	0.0796576	FBGN0024293, FBGN0028985, FBGN0044011	64	36	4824	6.28125	0.995464	0.932647	57.0885
INTERPRO	IPR000215:Protease inhibitor I4, serpin	3	1.66667	0.115976	FBGN0024293, FBGN0028985, FBGN0044011	167	36	10196	5.08782	1	0.986627	81.9103
Annotation Cluster 4	Enrichment Score: 1.7424939352268756
Category	Term	Count	%	PValue	Genes	List Total	Pop Hits	Pop Total	Fold Enrichment	Bonferroni	Benjamini	FDR
SP_PIR_KEYWORDS	membrane	35	19.4444	8.70231e-06	FBGN0036667, FBGN0031376, FBGN0038681, FBGN0038237, FBGN0038680, FBGN0041225, FBGN0041229, FBGN0033304, FBGN0031432, FBGN0004509, FBGN0041245, FBGN0061492, FBGN0033775, FBGN0035113, FBGN0039637, FBGN0040323, FBGN0019830, FBGN0039140, FBGN0028428, FBGN0030218, FBGN0031689, FBGN0031998, FBGN0019952, FBGN0020251, FBGN0051116, FBGN0014868, FBGN0040623, FBGN0041191, FBGN0025454, FBGN0038980, FBGN00330…	177	1139	12980	2.25344	0.00142617	0.000713338	0.0105517
SP_PIR_KEYWORDS	glycoprotein	16	8.88889	0.000856485	FBGN0041225, FBGN0019952, FBGN0064237, FBGN0004509, FBGN0020251, FBGN0041245, FBGN0038980, FBGN0035113, FBGN0000299, FBGN0039637, FBGN0013770, FBGN0045073, FBGN0086676, FBGN0086674, FBGN0000038, FBGN0040323	177	435	12980	2.69732	0.131097	0.0139541	1.03362
UP_SEQ_FEATURE	transmembrane region	20	11.1111	0.00531036	FBGN0036667, FBGN0019830, FBGN0031376, FBGN0039140, FBGN0041225, FBGN0041229, FBGN0019952, FBGN0004509, FBGN0020251, FBGN0051116, FBGN0014868, FBGN0041245, FBGN0040623, FBGN0038980, FBGN0035113, FBGN0039637, FBGN0045073, FBGN0086676, FBGN0086674, FBGN0000038	56	575	2975	1.84783	0.626574	0.388914	6.37611
SP_PIR_KEYWORDS	transmembrane	25	13.8889	0.00697866	FBGN0036667, FBGN0031376, FBGN0041225, FBGN0041229, FBGN0004509, FBGN0041245, FBGN0061492, FBGN0035113, FBGN0086687, FBGN0039637, FBGN0019830, FBGN0039140, FBGN0030218, FBGN0028428, FBGN0031998, FBGN0019952, FBGN0020251, FBGN0014868, FBGN0051116, FBGN0040623, FBGN0038980, FBGN0045073, FBGN0086676, FBGN0086674, FBGN0000038	177	1039	12980	1.76452	0.682892	0.0912719	8.14128
UP_SEQ_FEATURE	glycosylation site:N-linked (GlcNAc...)	16	8.88889	0.00713801	FBGN0041225, FBGN0019952, FBGN0064237, FBGN0004509, FBGN0020251, FBGN0041245, FBGN0038980, FBGN0035113, FBGN0000299, FBGN0039637, FBGN0013770, FBGN0045073, FBGN0086676, FBGN0086674, FBGN0000038, FBGN0040323	56	419	2975	2.02864	0.734268	0.357093	8.48261
GOTERM_CC_FAT	GO:0031224~intrinsic to membrane	33	18.3333	0.00887071	FBGN0036667, FBGN0031376, FBGN0041225, FBGN0041229, FBGN0004509, FBGN0041245, FBGN0061492, FBGN0035113, FBGN0086687, FBGN0039637, FBGN0040323, FBGN0025697, FBGN0019830, FBGN0039140, FBGN0030218, FBGN0028428, FBGN0031998, FBGN0019952, FBGN0026872, FBGN0020251, FBGN0051116, FBGN0014868, FBGN0040623, FBGN0037975, FBGN0038980, FBGN0051793, FBGN0031515, FBGN0026567, FBGN0086676, FBGN0045073, FBGN00313…	77	1382	4786	1.48418	0.715309	0.188923	9.99129
UP_SEQ_FEATURE	topological domain:Cytoplasmic	15	8.33333	0.0102081	FBGN0031376, FBGN0039140, FBGN0041225, FBGN0019952, FBGN0041229, FBGN0020251, FBGN0051116, FBGN0014868, FBGN0040623, FBGN0041245, FBGN0038980, FBGN0035113, FBGN0045073, FBGN0086674, FBGN0000038	56	394	2975	2.02253	0.850162	0.377835	11.9233
GOTERM_CC_FAT	GO:0016021~integral to membrane	32	17.7778	0.0130943	FBGN0036667, FBGN0031376, FBGN0041225, FBGN0041229, FBGN0004509, FBGN0041245, FBGN0061492, FBGN0035113, FBGN0086687, FBGN0039637, FBGN0025697, FBGN0019830, FBGN0039140, FBGN0030218, FBGN0028428, FBGN0031998, FBGN0019952, FBGN0026872, FBGN0020251, FBGN0051116, FBGN0014868, FBGN0040623, FBGN0037975, FBGN0038980, FBGN0051793, FBGN0031515, FBGN0026567, FBGN0045073, FBGN0086676, FBGN0031362, FBGN00866…	77	1360	4786	1.46249	0.844093	0.233177	14.4197
SP_PIR_KEYWORDS	transmembrane protein	3	1.66667	0.260443	FBGN0004509, FBGN0014868, FBGN0000038	177	73	12980	3.0137	1	0.839998	97.4226
SP_PIR_KEYWORDS	disulfide bond	6	3.33333	0.290829	FBGN0000299, FBGN0013770, FBGN0064237, FBGN0020251, FBGN0004509, FBGN0000038	177	265	12980	1.66038	1	0.856791	98.4504
SP_PIR_KEYWORDS	signal	8	4.44444	0.354689	FBGN0000299, FBGN0013770, FBGN0064237, FBGN0045073, FBGN0004509, FBGN0014868, FBGN0040323, FBGN0000038	177	425	12980	1.38039	1	0.879103	99.5065
UP_SEQ_FEATURE	disulfide bond	6	3.33333	0.525846	FBGN0000299, FBGN0013770, FBGN0064237, FBGN0020251, FBGN0004509, FBGN0000038	56	258	2975	1.23547	1	0.999999	99.9902
UP_SEQ_FEATURE	signal peptide	8	4.44444	0.674075	FBGN0000299, FBGN0013770, FBGN0064237, FBGN0045073, FBGN0004509, FBGN0014868, FBGN0040323, FBGN0000038	56	419	2975	1.01432	1	1	99.9999
Annotation Cluster 5	Enrichment Score: 1.6875511289962628
Category	Term	Count	%	PValue	Genes	List Total	Pop Hits	Pop Total	Fold Enrichment	Bonferroni	Benjamini	FDR
SP_PIR_KEYWORDS	endoplasmic reticulum	9	5	0.000766543	FBGN0031376, FBGN0033775, FBGN0025454, FBGN0033065, FBGN0031689, FBGN0033304, FBGN0031432, FBGN0014868, FBGN0040623	177	144	12980	4.58333	0.118175	0.0138763	0.925541
GOTERM_CC_FAT	GO:0012505~endomembrane system	9	5	0.0213399	FBGN0053214, FBGN0031376, FBGN0028969, FBGN0025454, FBGN0026567, FBGN0027790, FBGN0004509, FBGN0014868, FBGN0040623	77	218	4786	2.56607	0.952237	0.316267	22.4954
UP_SEQ_FEATURE	topological domain:Lumenal	5	2.77778	0.0264021	FBGN0031376, FBGN0020251, FBGN0086674, FBGN0014868, FBGN0040623	56	62	2975	4.28427	0.992917	0.628426	28.1856
GOTERM_CC_FAT	GO:0005789~endoplasmic reticulum membrane	5	2.77778	0.0305557	FBGN0031376, FBGN0025454, FBGN0026567, FBGN0014868, FBGN0040623	77	75	4786	4.14372	0.987419	0.385024	30.6918
GOTERM_CC_FAT	GO:0042175~nuclear envelope-endoplasmic reticulum network	5	2.77778	0.033229	FBGN0031376, FBGN0025454, FBGN0026567, FBGN0014868, FBGN0040623	77	77	4786	4.03609	0.991476	0.379041	32.9163
GOTERM_CC_FAT	GO:0005783~endoplasmic reticulum	10	5.55556	0.034604	FBGN0031376, FBGN0033775, FBGN0025454, FBGN0033065, FBGN0031689, FBGN0033304, FBGN0026567, FBGN0031432, FBGN0014868, FBGN0040623	77	284	4786	2.18859	0.993026	0.363275	34.0348
GOTERM_CC_FAT	GO:0044432~endoplasmic reticulum part	5	2.77778	0.1014	FBGN0031376, FBGN0025454, FBGN0026567, FBGN0014868, FBGN0040623	77	112	4786	2.77481	1	0.610233	71.722
Annotation Cluster 6	Enrichment Score: 1.4871756123129787
Category	Term	Count	%	PValue	Genes	List Total	Pop Hits	Pop Total	Fold Enrichment	Bonferroni	Benjamini	FDR
GOTERM_BP_FAT	GO:0009119~ribonucleoside metabolic process	4	2.22222	0.00401397	FBGN0032002, FBGN0000109, FBGN0086450, FBGN0032001	119	22	7937	12.1268	0.977194	0.848983	6.10996
GOTERM_BP_FAT	GO:0046131~pyrimidine ribonucleoside metabolic process	3	1.66667	0.00736956	FBGN0032002, FBGN0086450, FBGN0032001	119	9	7937	22.2325	0.999044	0.901498	10.9477
GOTERM_BP_FAT	GO:0006213~pyrimidine nucleoside metabolic process	3	1.66667	0.00912289	FBGN0032002, FBGN0086450, FBGN0032001	119	10	7937	20.0092	0.999819	0.821466	13.3816
GOTERM_BP_FAT	GO:0009116~nucleoside metabolic process	4	2.22222	0.0148345	FBGN0032002, FBGN0000109, FBGN0086450, FBGN0032001	119	35	7937	7.62257	0.999999	0.903815	20.8855
KEGG_PATHWAY	dme00983:Drug metabolism	3	1.66667	0.472947	FBGN0032002, FBGN0086450, FBGN0032001	55	60	2054	1.86727	1	0.942583	99.8291
KEGG_PATHWAY	dme00240:Pyrimidine metabolism	3	1.66667	0.630542	FBGN0032002, FBGN0086450, FBGN0032001	55	80	2054	1.40045	1	0.978723	99.995
Annotation Cluster 7	Enrichment Score: 1.4629485605130024
Category	Term	Count	%	PValue	Genes	List Total	Pop Hits	Pop Total	Fold Enrichment	Bonferroni	Benjamini	FDR
INTERPRO	IPR013781:Glycoside hydrolase, subgroup, catalytic core	5	2.77778	0.00701294	FBGN0001089, FBGN0037215, FBGN0064237, FBGN0030171, FBGN0032343	167	47	10196	6.49509	0.933429	0.36338	9.30023
SP_PIR_KEYWORDS	glycosidase	5	2.77778	0.0293808	FBGN0035528, FBGN0001089, FBGN0037215, FBGN0030171, FBGN0032343	177	86	12980	4.26357	0.992483	0.263367	30.3442
KEGG_PATHWAY	dme04142:Lysosome	5	2.77778	0.19824	FBGN0001089, FBGN0037215, FBGN0027779, FBGN0013770, FBGN0032343	55	88	2054	2.1219	0.999997	0.722375	88.9004

[truncated: 4 more sheets: TS11.trachea, TS12.thorac.gangl., TS13.AllUpE, TS14.AllUpM]
